# Supplementary material for: Alkaline-based aqueous sodium-ion batteries for large-scale energy storage
Source: Nat Commun. 2024 Jan 17;15:575. doi: 10.1038/s41467-024-44855-6 (PMC10794691; doi:10.1038/s41467-024-44855-6)
Supplement: Supplementary file 7 — Source Data [file 41467_2024_44855_MOESM7_ESM.xlsx]

## Sheet: Figure 1b
Neutral electrolyte			Alkaline electrolyte			Ni/C coated
Cycle	Specific capacity (mAh/g)	Efficiency/%	Cycle	Specific capacity (mAh/g)	Efficiency/%	Cycle	Specific capacity (mAh/g)	Efficiency/%
1	117.8	74.38	1	110.7	61.84	1	100.9	76.8
2	115.5	87.78	2	100.6	71.38	2	102.9	92.93
3	113.6	88.07	3	93.9	77.49	3	103.9	95.32
4	112.1	87.7	4	90.7	82.85	4	104.8	96.52
5	111.1	87.11	5	87.5	85.43	5	105.6	96.97
6	110.7	86.91	6	84.8	86.51	6	106.2	97.14
7	110.4	87.44	7	83.8	88.98	7	106.8	97.14
8	109.8	87.98	8	81.5	88.31	8	107.2	97.17
9	109.3	88.49	9	79.8	89.77	9	107.5	97.33
10	108.5	88.56	10	78.4	90.36	10	107.7	97.31
11	107.7	88.45	11	77.3	91.65	11	107.6	97.41
12	106.4	88.27	12	76.2	92.03	12	107	97.03
13	104.9	88.37	13	75.2	92.61	13	106.4	96.94
14	103.5	88.49	14	75.5	94.12	14	105.9	97.12
15	101.5	88	15	74.6	93.08	15	103.5	95.43
16	99.7	88.31	16	74.2	93.84	16	105.3	97.27
17	98	88.29	17	74	94.25	17	105.1	97.32
18	96.5	88.37	18	73.5	94.02	18	104.9	97.49
19	95.3	88.31	19	73.5	94.2	19	104.8	97.57
20	94.2	87.88	20	72.9	93.43	20	104.7	97.55
21	93.1	87.65	21	72	93.64	21	104.6	97.56
22	91.8	87.67	22	72	94.35	22	104.5	97.63
23	90.9	88.06	23	71.7	94.29	23	104.5	97.68
24	90.5	88.87	24	71.3	93.91	24	104.5	97.5
25	90.6	89.19	25	71.5	94.98	25	104.5	97.34
26	90.6	88.64	26	71.1	93.43	26	104.5	97.13
27	90.3	87.64	27	71	93.86	27	104.4	96.91
28	89.2	86.2	28	70.6	93.37	28	104.4	96.8
29	88.5	86.91	29	70.2	93.79	29	104.2	96.66
30	87.9	87.5	30	69.6	93.52	30	104	96.92
31	87.6	88.31	31	69	93.46	31	103.9	97.09
32	87.9	89.27	32	68.4	93.63	32	103.8	97.2
33	88.9	89.79	33	68.6	92.52	33	103.7	97.12
34	89	87.98	34	69.3	93.46	34	103.6	97.12
35	88.7	87.12	35	69.7	94.07	35	103.5	97.15
36	88.2	86.44	36	70.1	94.27	36	103.4	97.07
37	87.7	86.35	37	69.8	92.95	37	103.4	97.2
38	85.8	84.34	38	69.2	93.29	38	103.3	97
39	85.6	86.93	39	68.2	92.58	39	103.2	97.2
40	86	87.5	40	67.2	92.13	40	103.2	97.21
41	86.5	86.88	41	66.5	93.02	41	103.1	97.1
42	86.7	86.19	42	65.8	93.18	42	103	97.04
43	85.7	83.55	43	66.1	94.65	43	103	97
44	85	83.38	44	66	93.95	44	102.9	97.16
45	84	83.33	45	66.6	94.6	45	102.8	97.15
46	83.1	84.54	46	66.8	93.67	46	102.8	97.15
47	82.8	86.02	47	66.6	93.34	47	102.8	97.05
48	83.1	85.81	48	66.5	92.96	48	102.7	97.11
49	83.2	85.38	49	66.6	93.51	49	102.7	97.13
50	83.3	85.14	50	66.3	93.1	50	102.6	97.16
51	83.4	85.18	51	65.7	92.54	51	102.6	97.11
52	83.2	84.84	52	64.4	92.21	52	102.6	97.11
53	82.8	84.29	53	64.4	94.07	53	102.5	96.86
54	81.9	84.59	54	64.4	93.86	54	102.6	96.71
55	82.1	86.26	55	64.8	94.28	55	102.5	96.65
56	82.6	85.98	56	64.9	93.4	56	102.4	96.69
57	82.8	85.44	57	65.3	93.58	57	102.3	96.92
58	82.2	83.89	58	65.3	92.99	58	102.2	97.17
59	81.5	83.58	59	65.5	93.26	59	102.1	97.15
60	81	84.3	60	65.1	92.28	60	102	97.13
61	79.7	83.29	61	64.3	92.04	61	101.9	97.16
62	79.6	84.95	62	62.8	91.58	62	101.8	97.19
63	79.2	84.45	63	62.2	92.9	63	101.8	97.26
64	80.2	86.13	64	62.1	93.8	64	101.6	97.19
65	80.6	84.83	65	61.7	93.1	65	101.6	97.38
66	80.8	84.15	66	62.1	93.89	66	101.5	97.25
67	80.2	82.62	67	62.3	93.44	67	101.7	96.91
68	79.9	82.96	68	62.3	93.27	68	101.6	96.85
69	79.8	83.29	69	62.4	93.53	69	101.6	97.02
70	78.9	84.09	70	62.1	93.15	70	101.3	96.91
71	78.5	85.13	71	62	93.46	71	101.3	97.17
72	77.7	83.88	72	61.7	93.23	72	101.2	97.31
73	77.2	84.48	73	60.9	92.52	73	101.2	97.42
74	77.4	85.42	74	60.3	93.29	74	101.3	97.57
75	77.8	85.65	75	60.7	94.86	75	101.4	97.58
76	77.2	84.85	76	61	94.13	76	101.4	97.68
77	77	84.96	77	61	93.72	77	101.3	97.6
78	77.1	85.64	78	60.8	93	78	101.3	97.74
79	76.9	85.5	79	60.7	93.29	79	101.4	97.53
80	77.1	86.12	80	60.6	92.49	80	101.3	97.55
81	78	86.81	81	60.5	92.56	81	101.4	97.56
82	78.2	85.63	82	59.8	92.1	82	101.5	97.55
83	77.4	84.19	83	59.2	92.52	83	101.3	97.4
84	76.9	84.52	84	58.6	92.75	84	101.3	97.49
85	76.7	85.31	85	58.9	94.33	85	101.2	97.83
86	76.5	85.45	86	58.7	93.35	86	101.2	97.9
87	76.5	86.27	87	58.7	93.77	87	101.2	97.82
88	76.3	85.63	88	58.8	93.9	88	101.2	97.85
89	76.4	86.02	89	59.4	94.26	89	101.2	97.84
90	76.6	86.23	90	59.5	93.61	90	101.2	97.82
91	76.6	86.44	91	59.7	93.71	91	101.2	97.78
92	76	85.63	92	59.6	93.42	92	101.2	97.65
93	76.2	86.58	93	59.5	93.09	93	101.3	97.66
94	75.9	86.02	94	59.3	93.17	94	101.3	97.63
95	75.8	86.19	95	59.2	93.24	95	101.3	97.45
96	75.8	86.63	96	57.3	90.95	96	101.3	97.34
97	75.5	86.52	97	57.1	94.18	97	101.3	97.54
98	75.8	86.84	98	56.9	93.43	98	101.2	97.66
99	75.3	85.85	99	56.5	93.78	99	101.1	97.85
100	74.8	85.22	100	56.4	93.89	100	101	97.96
101	74.7	85.74	101	55.8	93.68	101	101	97.8
102	74.8	86.3	102	55.8	94.02	102	101	97.96
103	74.8	86.38	103	56	94.45	103	101	97.99
104	74.4	86.33	104	55.7	93.92	104	100.9	98.04
105	73.8	85.89	105	55.3	93.74	105	100.9	98.02
106	73.8	86.28	106	55.5	94.75	106	101.1	97.9
107	73.8	86.65	107	55	93.7	107	101.4	97.53
108	73.9	86.76	108	55	94.45	108	101.5	97.52
109	73.9	86.77	109	54.8	94.55	109	101.6	97.35
110	74.4	87.37	110	54.7	94.44	110	101.8	97.38
111	74	86.35	111	54.4	94.22	111	101.6	97.56
112	73.5	86.3	112	54.3	94.47	112	101.5	97.36
113	37.5	44.45	113	54.4	94.6	113	101.5	97.49
114	72.6	75.53	114	54.5	94.53	114	101.6	97.53
115	67.8	81.79	115	54.5	94.48	115	101.6	97.27
116	66.2	86.05	116	54.2	94.07	116	101.6	97.56
117	65.5	86.69	117	54	94.15	117	101.6	97.5
118	65.6	88.27	118	53.9	94.49	118	101.6	97.58
119	65.3	87.5	119	53.5	94.11	119	101.7	97.57
120	65.7	88.17	120	53.5	94.61	120	101.8	97.51
121	66	88.01	121	53.1	94.13	121	101.7	97.42
122	66.3	88.43	122	53	94.45	122	101.8	97.49
123	66.3	88.29	123	53	94.79	123	101.7	97.65
124	66.5	88.77	124	52.9	94.74	124	101.7	97.68
125	66.6	89.11	125	52.4	93.85	125	101.8	97.55
126	66.8	89.47	126	52.1	94.43	126	101.6	97.55
127	67	89.62	127	52.1	94.51	127	101.7	97.32
128	67.1	89.65	128	52.1	94.83	128	101.6	97.39
129	67.5	89.67	129	52.1	94.16	129	101.6	97.34
130	68.4	89.76	130	52	94.64	130	101.6	97.53
131	68.6	89	131	52	94.73	131	101.6	97.54
132	68.5	88.46	132	51.9	94.49	132	101.6	97.53
133	69.2	89.79	133	51.9	94.53	133	101.6	97.57
134	69.4	88.77	134	51.6	94.37	134	101.7	97.47
135	69.2	88.45	135	51.6	94.24	135	101.8	97.27
136	68.9	87.15	136	51.6	94.51	136	101.8	97.09
137	68.5	87.26	137	51.5	94.6	137	101.7	97.19
138	68.1	87.45	138	51.3	94.37	138	101.5	97.5
139	68	88	139	51.4	94.64	139	101.4	97.66
140	67.9	88.41	140	51.3	94.73	140	101.3	97.67
141	67.4	88.11	141	51.2	94.25	141	101.2	97.85
142	67	88.48	142	50.9	94.26	142	101.2	97.81
143	66.7	88.78	143	50.7	94.32	143	101.2	97.8
144	66.5	89.15	144	50.5	94.28	144	101.1	97.85
145	66.3	89.27	145	50.4	94.39	145	101.1	97.86
146	66.1	89.43	146	50.4	94.61	146	101.1	97.78
147	66	89.64	147	50	93.86	147	101.1	97.8
148	66.3	90.17	148	49.9	94.74	148	101.1	97.77
149	67.1	90.59	149	49.8	94.58	149	101.1	97.74
150	67.7	89.92	150	49.6	94.36	150	101.1	97.68
151	68	89.47	151	49.6	94.31	151	101.2	97.61
152	68.1	89.49	152	49.5	94.39	152	101.1	97.84
153	68.4	89.52	153	49.5	94.48	153	101.2	97.8
154	69	89.93	154	49.4	94.29	154	101	97.76
155	68.5	88.7	155	49.2	94.45	155	101	97.86
156	68.5	89.35	156	49.1	94.24	156	100.9	97.94
157	68.4	89.49	157	48.7	93.82	157	100.9	98
158	68.4	89.48	158	48.8	94.61	158	100.8	98.11
159	68.1	89.25	159	48.6	94.37	159	100.7	98.14
160	67.8	89.42	160	48.4	94.05	160	100.7	98.13
161	67.3	89.43	161	48.3	94.6	161	101	97.9
162	66.9	89.73	162	30.4	59.66	162	101	97.87
163	66.6	89.93	163	49	75.8	163	101.2	97.78
164	66.5	90.06	164	50.3	95.37	164	101.2	97.82
165	66.3	90.12	165	49.3	92.33	165	101.2	97.82
166	66	90.07	166	49	93.79	166	101.2	97.87
167	65.8	90.26	167	48.7	93.79	167	101.2	97.91
168	66.4	90.94	168	48.7	94.43	168	101.2	97.92
169	66.9	90.74	169	48.6	94.28	169	101.1	98.06
170	67	90.12	170	48.1	93.53	170	101.2	97.91
171	66.6	89.41	171	48.1	94.6	171	101.2	97.99
172	66.7	90.43	172	47.9	94.03	172	101.2	98.02
173	66.3	89.65	173	47.8	94.19	173	101.2	98.09
174	66.3	90.09	174	47.4	93.93	174	101.1	98.05
175	66.2	89.94	175	47.2	94.18	175	101.2	98.01
176	66.1	90.02	176	47	94.28	176	101.2	98.09
177	66.1	90.06	177	46.6	94.08	177	101.4	98
178	66.3	90.13	178	46.3	94.18	178	101.5	97.83
179	65.8	89.51	179	46.1	94.36	179	101.4	97.9
180	65.6	89.78	180	45.9	94.4	180	101.4	98.02
181	65.3	89.74	181	45.2	93.63	181	101.3	98.13
182	65.3	90.23	182	45	94.2	182	101.5	98.06
183	65.3	89.94	183	44.9	94.22	183	101.4	98.04
184	65.2	89.91	184	45	94.59	184	101.4	98.09
185	65	89.82	185	45.3	94.99	185	101.4	98.14
186	64.7	89.65	186	45.5	94.69	186	101.5	98.1
187	64.4	89.85	187	46	95.19	187	101.5	98.15
188	64.6	90.33	188	45.8	93.79	188	101.6	98.1
189	64.5	90.04	189	46	94.61	189	101.6	98.06
190	64.3	89.69	190	45.7	94.1	190	101.8	98
191	64.6	90.35	191	45.7	94.29	191	101.9	97.89
192	65.1	90.2	192	46	94.64	192	102	97.91
193	65.5	89.9	193	46	94.24	193	102	97.89
194	65.8	89.58	194	45.8	94.18	194	102	97.88
195	66.1	89.4	195	45.9	94.38	195	101.9	97.94
196	66.3	89.04	196	45.6	94.07	196	101.9	98.05
197	66.2	88.57	197	45.3	93.85	197	101.9	98.12
198	65.4	87.87	198	45.3	94.36	198	101.9	98.09
199	64.4	88.32	199	45.1	94.14	199	102	98.11
200	64.2	89.71	200	44.9	94.25	200	101.9	98.01

## Sheet: Figure 1c
Cycle	Specific capacity (mAh/g)	Efficiency/%
1	93.6	99.69
2	93.4	99.69
3	91.5	99.29
4	91.2	99.46
5	91	99.6
6	90.7	99.46
7	90.4	99.46
8	90	99.43
9	89.8	99.52
10	89.7	99.58
11	89.6	99.36
12	89	99.51
13	88.8	99.64
14	88.4	99.57
15	87.9	99.5
16	87.7	99.5
17	87.4	99.54
18	87.1	99.6
19	87	99.46
20	86.6	99.58
21	86.3	99.65
22	86	99.53
23	85.8	99.55
24	85.4	99.5
25	85.1	99.54
26	88.6	100
27	95.8	99.06
28	85.5	99.45
29	84.8	99.66
30	87.5	99.78
31	88.1	99.42
32	84.3	99.4
33	83.9	99.6
34	84	99.64
35	89.3	99.46
36	88.6	99.37
37	84.1	99.59
38	83.7	99.52
39	83.5	99.55
40	83.4	99.46
41	83.4	99.62
42	82.8	99.42
43	83.1	99.55
44	83.1	99.55
45	83.5	99.5
46	83.1	99.42
47	83.1	99.5
48	83.3	99.39
49	83.2	99.53
50	83.1	99.48
51	83.5	99.44
52	83.5	99.53
53	83.9	99.54
54	83.9	99.48
55	83.9	99.42
56	83.8	99.47
57	84.5	99.55
58	84.2	99.48
59	84.2	99.46
60	84.3	99.51
61	84.3	99.47
62	84.4	99.46
63	84.4	99.53
64	84.5	99.53
65	84.3	99.4
66	91.9	99.5
67	85.7	99.51
68	85.3	99.46
69	85.1	99.46
70	85.1	99.52
71	85.1	99.39
72	85	99.53
73	85	99.45
74	85.2	99.45
75	85.4	99.61
76	85.3	99.42
77	85.2	99.4
78	85.2	99.45
79	85	99.42
80	85	99.39
81	84.8	99.51
82	84.9	99.37
83	84.9	99.48
84	84.6	99.33
85	84.6	99.55
86	84.6	99.44
87	84.6	99.39
88	84.6	99.51
89	84.7	99.4
90	84.5	99.24
91	84.5	99.46
92	85.2	99.64
93	91.9	99.37
94	86	99.16
95	85.3	99.36
96	85.9	99.49
97	85.9	99.37
98	84.8	99.36
99	84.3	99.39
100	84.6	99.67
101	88.6	99.41
102	84.7	99.27
103	84	99.32
104	84.2	99.55
105	84	99.39
106	83.9	99.39
107	83.7	99.35
108	83.7	99.52
109	83.7	99.31
110	83.5	99.43
111	83.6	99.37
112	83.4	99.4
113	83.5	99.42
114	83.4	99.32
115	83.3	99.38
116	83.2	99.36
117	83.2	99.38
118	83.2	99.37
119	83.7	99.41
120	83	99.42
121	82.9	99.34
122	82.8	99.38
123	82.8	99.43
124	82.9	99.41
125	82.7	99.43
126	83	99.31
127	82.8	99.43
128	82.8	99.36
129	82.8	99.43
130	82.6	99.37
131	82.5	99.37
132	82.3	99.42
133	82.4	99.43
134	82.5	99.41
135	82.6	99.38
136	82.7	99.41
137	82.7	99.4
138	82.5	99.42
139	82.5	99.37
140	82.3	99.4
141	82.4	99.42
142	82.3	99.42
143	82.4	99.38
144	82.6	99.47
145	82.5	99.33
146	82.4	99.36
147	82.4	99.39
148	82.2	99.3
149	82.1	99.51
150	82.2	99.43
151	82.1	99.39
152	82.1	99.46
153	82	99.38
154	82	99.44
155	82	99.44
156	81.8	99.35
157	81.6	99.36
158	81.6	99.47
159	81.7	99.48
160	81.8	99.46
161	81.8	99.4
162	81.7	99.37
163	81.5	99.34
164	81.5	99.47
165	81.4	99.34
166	81.3	99.45
167	81.5	99.47
168	81.7	99.5
169	81.6	99.49
170	81.5	99.4
171	81.4	99.39
172	81.5	99.49
173	81.2	99.37
174	81.1	99.32
175	81.1	99.39
176	81	99.36
177	81.1	99.38
178	80.8	99.31
179	80.8	99.39
180	80.8	99.47
181	80.7	99.39
182	80.7	99.4
183	80.6	99.36
184	80.5	99.35
185	80.6	99.48
186	80.6	99.33
187	80.6	99.44
188	80.5	99.38
189	80.5	99.44
190	80.3	99.38
191	80.3	99.43
192	80.3	99.35
193	80.2	99.38
194	80.2	99.32
195	80.3	99.34
196	80.1	99.28
197	80.1	99.41
198	80.1	99.33
199	80.2	99.45
200	80.1	99.31
201	79.9	99.39
202	80.1	99.39
203	80	99.45
204	82.5	99.69
205	81.4	99.02
206	80.1	99.24
207	79.9	99.34
208	81	99.62
209	83.7	99.39
210	82.3	99.17
211	80.1	99.33
212	82.1	99.51
213	0	0

## Sheet: Figure 1d
Cycle	Specific capacity (mAh/g)	Efficiency/%
1	74	98.16
2	74.6	98.22
3	74.7	98.71
4	75.8	99.02
5	75.3	99.24
6	75.5	99.19
7	76.5	99.45
8	76.1	98.18
9	75.6	99.31
10	75.4	98.94
11	75.2	99.1
12	75.5	98.85
13	75	99.22
14	75.4	98.84
15	74.7	99.17
16	74.8	99.37
17	75.3	98.95
18	74.7	98.88
19	74.8	99.43
20	74.4	98.94
21	74.3	99.34
22	74.9	98.99
23	74.6	99.15
24	74.9	98.92
25	74	98.91
26	74.7	99.24
27	74.3	98.9
28	73.6	99.32
29	73.9	99.46
30	73.2	98.6
31	73.6	99.24
32	73.9	98.95
33	73.6	99.44
34	73.8	99.23
35	73	99.39
36	73	98.87
37	73.3	98.91
38	72.3	99
39	73	99.55
40	72.3	98.8
41	72.6	99.44
42	72.8	99.55
43	71.6	99.12
44	71.9	99.42
45	72.4	99.04
46	71.9	99.29
47	71	99.24
48	71.5	99.33
49	71.5	99.62
50	71.3	99.01
51	71	99.43
52	70.9	99.48
53	71.6	99.72
54	71.9	99.36
55	71.6	98.87
56	71.4	99.56
57	71.7	99.58
58	71.2	99.12
59	71.7	100.35
60	70.9	98.3
61	70.8	99.46
62	70.4	99.52
63	71.6	100.75
64	70.8	98.69
65	71.2	99.39
66	71.1	98.94
67	71.1	99.14
68	70.4	99.77
69	70.5	99.29
70	70.9	99.86
71	70.9	99.18
72	71	99.19
73	70.5	99.54
74	70	99.43
75	70.3	99.34
76	70.5	99.56
77	70.3	99.62
78	70.9	99.01
79	70.1	99.43
80	70.7	99.43
81	70.5	99.32
82	70.6	99.52
83	70.6	99.69
84	70.4	99.39
85	70.5	99.38
86	69.6	99.24
87	70.1	99.85
88	69.5	99.21
89	69.9	99.55
90	70.2	99.33
91	69.8	99.76
92	69.6	99.63
93	69.5	99.54
94	69.9	98.97
95	69.9	99.46
96	69.1	99.71
97	69.2	99.86
98	69.2	99.67
99	69.6	99.28
100	69.1	99.51
101	69.5	99.49
102	69.8	100
103	69.2	99.31
104	69.3	99.88
105	69.4	99.26
106	69.1	99.61
107	69.1	99.41
108	68.9	99.65
109	69.1	99.57
110	69.6	99.73
111	69.3	99.82
112	69.3	99.55
113	69.4	99.43
114	69.1	99.47
115	68.9	99.43
116	69.3	99.95
117	68.9	99.17
118	69	99.78
119	70.1	99.51
120	69.7	99.56
121	70.3	99.67
122	69.3	99.59
123	69.5	99.72
124	70.3	99.3
125	69.7	99.75
126	69.5	99.6
127	70.3	99.68
128	69.4	99.16
129	70.6	99.9
130	69.9	98.95
131	70.4	99.59
132	70.8	99.89
133	69.8	99.42
134	70.3	99.11
135	70.2	99.65
136	70.4	99.5
137	69.8	99.49
138	70.6	99.72
139	70.1	99.44
140	69.7	99.63
141	69.9	99.27
142	69.6	99.95
143	69.7	99.64
144	70	99.01
145	70.2	99.48
146	70.8	100.23
147	70.1	98.96
148	70.1	99.44
149	70.6	99.5
150	69.8	99.74
151	70.7	99.61
152	70.8	99.31
153	69.4	99.43
154	69.4	99.31
155	69.9	100.24
156	70.2	98.75
157	70.3	99.41
158	70.7	100.11
159	70.6	99.21
160	69.5	99.1
161	70.3	99.52
162	69.5	100
163	69.4	99.3
164	70.6	99.93
165	70.8	100.11
166	69.3	98.59
167	69.6	99.73
168	69.5	99.7
169	69.4	99.57
170	69.7	99.58
171	69.9	99.12
172	69.6	99.88
173	69.4	99.65
174	70.1	99.44
175	70.2	99.58
176	69.3	99.53
177	70.2	99.19
178	70.3	99.83
179	70	98.96
180	70.1	99.75
181	70.1	99.45
182	69.3	99.63
183	70	99.35
184	70.2	99.51
185	69.1	99.75
186	69	99.3
187	69.2	99.73
188	68.9	99.65
189	69.9	99.49
190	69.4	99.08
191	68.8	100.01
192	68.8	99.5
193	69.5	99.19
194	68.6	99.87
195	69.4	100.69
196	69.1	98.37
197	68.9	99.82
198	68.4	99.31
199	68.3	99.68
200	69	100.05
201	68.5	99.4
202	68.8	99.59
203	69.4	99.48
204	68.4	99.54
205	68.7	99.56
206	69	100.14
207	69	99.5
208	69.1	99.13
209	69.5	99.94
210	68.4	99.1
211	69.5	100.14
212	69.3	99.55
213	69.2	99.52
214	69.4	99.62
215	68.9	99.19
216	69.2	99.84
217	68.8	99.3
218	68.6	99.38
219	68.6	99.71
220	68.8	100.26
221	69	99.3
222	68.9	99.14
223	68.4	100.16
224	68.7	99.44
225	69.2	99.54
226	69.1	99.51
227	68.6	99.69
228	69.4	100.21
229	68.5	99.15
230	68.4	99.26
231	68.4	99.64
232	68.7	99.82
233	68.7	99.59
234	68.4	99.49
235	68.7	99.72
236	69.1	99.83
237	69.3	100.19
238	68.4	99.04
239	68.8	99.68
240	68.6	99.26
241	68.6	99.63
242	68.4	99.62
243	68.9	99.85
244	68.7	99.57
245	69.1	99.66
246	68.9	99.45
247	68.3	99.38
248	68.7	99.87
249	69	99.62
250	68.6	99.76
251	68.7	99.24
252	69.1	99.75
253	69.2	100.07
254	69.2	99.26
255	69.2	99.66
256	69.2	99.37
257	69.2	99.94
258	69.1	99.09
259	69	100.11
260	68.5	99.45
261	69.1	99.84
262	68.7	99.11
263	68.8	99.68
264	68.6	100.01
265	69.5	99.63
266	68.7	98.98
267	69.3	100.12
268	69.1	99.09
269	68.8	99.71
270	68.9	99.4
271	68.4	99.53
272	68.8	99.87
273	68.5	99.5
274	68.3	99.74
275	69.2	99.87
276	70.1	100.96
277	57	81.2
278	68.8	99.27
279	68.5	99.71
280	69.2	100.22
281	68.6	99.04
282	69	99.75
283	69.2	99.3
284	68.9	99.32
285	69.4	100.04
286	69.1	99.49
287	68.6	99.35
288	69.3	99.71
289	68.8	99.92
290	69.6	100.18
291	68.7	98.68
292	69.1	99.52
293	69.3	100.04
294	69.4	99.84
295	69.4	98.97
296	68.5	99.82
297	68.9	99.28
298	69.1	99.6
299	68.8	99.53
300	68.7	99.84
301	69.1	99.27
302	69.6	100.05
303	69.1	99.21
304	69.1	99.36
305	68.2	99.87
306	68.9	99.67
307	68.8	99.35
308	68.2	99.8
309	69.1	99.62
310	68.7	99.28
311	69	100.1
312	68.8	99.58
313	68.1	99.71
314	68.4	99.23
315	68.7	100.93
316	68.4	98.68
317	68.1	99.76
318	68.8	99.36
319	67.9	99.83
320	69	99.69
321	69	99.65
322	68.6	99.52
323	68.8	99.61
324	68.5	99.43
325	68	99.78
326	68.2	99.87
327	68.4	100
328	68.6	99.09
329	68.8	99.74
330	68.9	99.75
331	68.1	99.42
332	69	99.59
333	68.8	99.61
334	69	99.51
335	68.1	99.69
336	68.7	99.75
337	68.8	99.61
338	68.8	99.73
339	68.9	99.16
340	68.6	100.08
341	69	99.52
342	68	99.48
343	69.1	99.91
344	68.3	99.64
345	68.9	99.76
346	68.2	99.68
347	68.8	99.51
348	68.1	99.59
349	69.2	99.71
350	69.4	99.98
351	68	99.07
352	68.9	99.68
353	68.3	99.6
354	69.3	100.71
355	68.3	98.73
356	68.1	99.36
357	68	99.58
358	68.7	100.7
359	68	98.78
360	68.2	100.06
361	68.1	99.46
362	68.4	99.81
363	68.4	99.91
364	68.3	99.55
365	68	99.3
366	68	99.96
367	68	99.58
368	67.9	99.47
369	68.6	100.85
370	68.1	98.98
371	68.3	99.58
372	68.5	99.78
373	68.9	100.82
374	68.2	98.27
375	68.7	99.29
376	67.8	99.69
377	68.1	100.13
378	68.4	99.65
379	67.9	99.56
380	67.8	99.68
381	68	99.4
382	68	99.92
383	67.9	99.85
384	67.9	99.6
385	67.8	99.63
386	68.3	99.7
387	68	100.01
388	68.3	99.75
389	68.2	99.24
390	68.1	100
391	68.1	99.39
392	68.7	100.94
393	68.1	98.49
394	68.2	99.73
395	68.2	99.31
396	68	99.52
397	68.1	100.24
398	68.1	99.32
399	68.7	99.84
400	68.6	100.43
401	68.8	98.74
402	67.9	99.65
403	68.8	99.56
404	68.6	99.53
405	68.1	100.18
406	68	99.61
407	68.5	99.32
408	68.3	99.96
409	68.5	99.45
410	68.8	99.57
411	68.8	99.93
412	68.9	99.69
413	68.3	99.43
414	68.9	99.57
415	69.2	99.6
416	69.2	99.89
417	69.1	99.4
418	68.8	99.55
419	68.7	99.96
420	68.3	99.39
421	68.9	99.5
422	68.6	100.17
423	69.2	99.51
424	69.1	99.43
425	69.4	99.85
426	68.9	99.73
427	69.1	99.62
428	69.4	99.19
429	68.6	99.72
430	69.4	100.9
431	69.3	98.51
432	69.1	100.41
433	69.3	98.97
434	68.8	99.76
435	69.3	99.24
436	69.4	99.95
437	69.5	99.33
438	69.6	99.78
439	69.4	99.49
440	69.6	99.63
441	68.7	99.49
442	69.5	99.57
443	68.6	99.58
444	69.5	99.66
445	70.4	100.78
446	69.6	98.44
447	68.7	99.58
448	69.6	99.7
449	68.7	99.52
450	68.7	99.74
451	69.1	99.73
452	68.6	99.3
453	69.5	99.71
454	69.4	99.73
455	69.7	99.55
456	68.6	99.39
457	69	100.02
458	70.2	100.14
459	69.5	98.94
460	70.3	99.53
461	69	99.56
462	69.1	99.64
463	69.3	100.07
464	69.3	98.96
465	69.7	99.79
466	69.6	99.25
467	69	100.05
468	69.7	99.21
469	69.5	99.41
470	69.5	99.57
471	69.4	99.88
472	69	99.52
473	69.4	100.07
474	69.8	99.44
475	69	99.39
476	68.8	99.45
477	69.6	99.71
478	69.7	99.49
479	69.9	99.76
480	69.9	99.45
481	70	99.64
482	69.8	99.26
483	69.5	99.31
484	69.7	99.72
485	68.6	99.46
486	69.1	99.52
487	68.8	100.19
488	69.4	99.22
489	69	100.1
490	68.6	99.29
491	68.9	99.98
492	69.7	99.38
493	69.3	99.32
494	69.1	99.25
495	68.5	100.08
496	68.4	99.43
497	69.4	99.7
498	68.7	99.89
499	68.5	99.48
500	69.4	100.31
501	68	98.58
502	68.9	99.66
503	68.1	99.57
504	68.8	99.65
505	68.5	99.53
506	68.7	100.87
507	68	98.77
508	68.5	99.99
509	68.8	99.55
510	68	99.46
511	68.9	99.84
512	69	99.6
513	68.6	99.19
514	68.8	99.77
515	67.9	99.61
516	68.6	99.59
517	68.6	99.78
518	68.9	99.68
519	67.8	99.45
520	68	99.69
521	68	100.08
522	68.7	99.22
523	68.1	100.14
524	68.5	99.32
525	69	100.01
526	68.2	99.51
527	68.8	99.82
528	68.2	99.43
529	69	99.78
530	69.1	99.69
531	68.7	99.27
532	68.2	99.73
533	68.2	99.68
534	69	99.63
535	67.9	99.63
536	68	99.83
537	68.9	99.73
538	68.4	99.67
539	67.9	99.48
540	68.6	99.92
541	68	99.54
542	68.7	99.47
543	67.9	99.76
544	68.1	99.96
545	68.3	99.92
546	68.1	99.52
547	68.4	99.77
548	68.3	99.51
549	68.9	99.54
550	69	99.73
551	68.4	99.47
552	69	99.49
553	68.4	99.97
554	68.1	99.57
555	68.1	99.79
556	68.9	100.89
557	69	98.4
558	68.3	99.67
559	68.4	99.92
560	68.1	99.33
561	68.5	99.89
562	68.3	99.52
563	68	99.56
564	69.1	100.02
565	68.3	99.74
566	68.2	99.44
567	68.2	99.71
568	69.4	99.72
569	68.2	99.42
570	69	99.65
571	69.2	99.7
572	67.9	99.37
573	69.1	99.99
574	68.4	99.36
575	68.8	100.62
576	68.7	98.71
577	68.7	99.62
578	68.1	99.68
579	68.8	100.67
580	67.8	98.62
581	68.2	99.67
582	68	99.85
583	68.8	99.89
584	68.1	99.25
585	68.3	100.09
586	68.4	99.81
587	68.1	99.12
588	68.1	100.1
589	68.3	99.67
590	67.9	99.58
591	68.8	99.57
592	68.1	99.49
593	69	99.87
594	69.1	100.95
595	67.8	98.33
596	68	99.94
597	68	99.51
598	67.8	99.65
599	68.7	99.51
600	67.9	99.62
601	67.6	99.5
602	68.3	100.17
603	67.7	99.42
604	67.7	99.69
605	68.6	99.77
606	67.8	99.41
607	67.7	99.81
608	67.8	99.55
609	68	100.27
610	67.8	99.69
611	68.4	99.1
612	68.3	100.05
613	68.1	100.01
614	67.8	99.46
615	68.4	100.58
616	68.7	98.83
617	68.5	100.24
618	67.8	99.07
619	68.2	99.9
620	68	99.76
621	68.5	99.14
622	68	100.05
623	68.5	99.37
624	67.9	99.66
625	68	100.07
626	67.8	99.29
627	68.5	99.95
628	67.8	99.7
629	67.7	99.19
630	67.7	100.22
631	67.7	99.48
632	67.8	99.84
633	68	100.05
634	67.9	99.68
635	67.6	99.27
636	68	99.96
637	67.8	99.41
638	67.3	99.63
639	67.8	99.86
640	68	99.92
641	67.7	99.7
642	67.7	99.67
643	67.7	99.56
644	67.7	99.59
645	68.1	100.21
646	67.8	99.38
647	67.8	100.05
648	67.8	99.67
649	67.7	99.2
650	67.4	99.76
651	67.6	99.83
652	67.6	99.59
653	67.5	99.81
654	68.2	99.56
655	67.9	99.99
656	67.7	99.71
657	67.4	99.47
658	67.5	99.75
659	68.2	100.11
660	68	99.63
661	67.8	99.43
662	67.7	99.71
663	68.5	99.67
664	67.9	100.13
665	67.8	99.23
666	67.8	100.03
667	68.1	99.3
668	68.3	99.4
669	67.7	99.96
670	67.4	99.78
671	68.3	99.55
672	67.6	99.8
673	67.5	99.92
674	67.3	99.35
675	67.8	100.14
676	67.6	99.61
677	67.8	99.81
678	68.2	99.61
679	68.7	99.68
680	67.8	99.61
681	67.9	99.65
682	67.6	99.7
683	67.7	99.85
684	67.8	99.9
685	68.5	99.35
686	67.7	99.59
687	68.6	99.81
688	68.2	99.81
689	68.8	100.96
690	67.7	98.13
691	68	99.9
692	67.8	99.66
693	67.8	99.61
694	67.6	99.71
695	68.1	100.31
696	68.6	99.26
697	67.5	99.53
698	67.5	99.6
699	67.7	100.07
700	68.4	99.4
701	67.5	99.79
702	67.7	99.84
703	67.3	99.42
704	68	100.73
705	67.4	98.77
706	67.5	99.85
707	67.6	99.84
708	67.6	99.74
709	67.8	99.86
710	67.8	99.9
711	68.2	99.17
712	67.9	99.93
713	67.7	99.53
714	67.5	99.66
715	67.6	99.95
716	68.3	99.78
717	67.5	99.56
718	68	100.49
719	68.4	98.66
720	67.6	99.87
721	67.4	99.68
722	67.4	99.74
723	67.5	99.95
724	67.4	99.34
725	67.2	99.67
726	67.2	99.84
727	67.9	100.16
728	67.4	99.1
729	67.5	100.02
730	67.5	99.51
731	67.4	99.67
732	67.8	100.22
733	67.2	99.18
734	67.8	100.31
735	67.4	99.31
736	67.7	99.79
737	68	100.1
738	67.4	99.32
739	67.7	100.05
740	67.9	99.57
741	67.7	99.72
742	67.6	99.43
743	67.9	100.13
744	67.9	99.66
745	67.8	99.41
746	68.7	101
747	67.9	98.62
748	67.8	100
749	67.9	99.45
750	68.7	100.8
751	67.7	98.34
752	67.6	99.92
753	68	99.48
754	67.6	99.91
755	67.8	99.93
756	67.7	99.54
757	67.7	99.9
758	67.7	99.21
759	67.7	99.69
760	67.9	99.95
761	67.8	99.88
762	67.5	99.33
763	67.7	99.87
764	67.8	99.74
765	68.1	100.65
766	67.6	99
767	67.8	99.73
768	68	99.66
769	68.5	100.69
770	67.6	98.54
771	67.4	99.57
772	67.7	99.95
773	67.7	99.84
774	67.7	99.37
775	68.2	100.66
776	67.8	99.26
777	67.6	99.43
778	67.5	99.57
779	68	99.93
780	67.9	99.75
781	67.8	99.12
782	68	100.22
783	67.8	99.46
784	67.6	99.92
785	68.7	99.51
786	67.4	99.28
787	67.5	100
788	67.6	99.75
789	67.5	99.85
790	67.3	99.31
791	68	100.45
792	67.5	99.29
793	67.6	99.95
794	67.8	99.71
795	67.6	99.43
796	67.2	99.42
797	67.5	100.02
798	67.9	100.14
799	67.3	99.09
800	67.5	100.05
801	67.4	99.46
802	67.3	99.63
803	67.5	99.57
804	67.4	100.06
805	67	99.37
806	67.8	101.08
807	67.6	98.78
808	67.3	99.69
809	67.5	99.56
810	67.4	99.58
811	67.3	99.79
812	67.1	99.8
813	67.2	99.84
814	67.2	99.52
815	67.4	99.96
816	68	99.43
817	67.6	100.16
818	67.4	99.69
819	67.3	99.46
820	67.6	99.96
821	67.4	99.59
822	67.1	99.51
823	67.1	99.61
824	67.4	100.04
825	67.2	99.72
826	67	99.44
827	67.5	100.15
828	67.3	99.46
829	67.4	100.11
830	67.3	99.3
831	67.8	100.86
832	67.6	99.11
833	67.3	99.46
834	67.2	99.51
835	67.2	99.82
836	67.2	99.79
837	67.2	99.64
838	67.7	99.95
839	68	100.47
840	67.4	99.01
841	67.6	99.9
842	67.6	99.77
843	67.7	99.93
844	67.5	99.44
845	67.5	99.44
846	67.8	100.1
847	68.6	99.67
848	67.6	99.3
849	67.5	99.92
850	67.9	99.94
851	68.6	99.49
852	67.8	99.94
853	68.4	100.33
854	67.8	98.71
855	67.8	99.56
856	67.9	100.15
857	67.7	99.28
858	68	99.97
859	67.6	99.58
860	68.1	99.85
861	67.9	99.72
862	67.7	99.52
863	67.5	99.59
864	68.3	100.64
865	67.9	99.04
866	67.9	99.92
867	67.6	99.35
868	67.8	99.79
869	68	99.85
870	68.3	99.57
871	67.8	99.68
872	68.2	99.9
873	67.9	99.52
874	68.1	99.93
875	68.2	99.61
876	67.7	99.47
877	68.9	101.22
878	67.8	98.28
879	67.9	99.71
880	68	99.53
881	68.8	99.63
882	67.9	99.58
883	68.3	100.25
884	67.7	99.2
885	67.6	99.6
886	68.1	100.05
887	68.8	99.48
888	67.9	99.74
889	67.8	99.62
890	67.9	99.55
891	67.5	99.57
892	67.9	99.74
893	67.7	99.76
894	68	99.86
895	67.9	99.68
896	69.3	100.38
897	67.7	98.88
898	67.5	99.53
899	67.8	99.78
900	67.9	99.8
901	67.8	99.51
902	67.7	99.57
903	67.8	99.92
904	67.4	99.53
905	67.6	99.75
906	67.6	99.8
907	67.7	99.6
908	67.7	99.39
909	67.7	100.05
910	67.5	99.61
911	67.4	99.35
912	67.7	99.99
913	67.2	99.47
914	67.4	99.82
915	67.2	99.68
916	67.1	99.48
917	67.4	100.06
918	67.4	99.86
919	67.8	99.3
920	67.3	99.89
921	67.1	99.67
922	67	99.64
923	67	99.57
924	67	99.87
925	66.9	99.57
926	66.8	99.86
927	66.9	99.95
928	67.1	99.38
929	66.8	99.92
930	67.1	99.68
931	66.5	99.43
932	67.1	99.88
933	67	100.04
934	67.4	99.18
935	66.9	99.85
936	66.7	99.86
937	66.9	99.95
938	67	99.63
939	66.6	99.49
940	67.9	100.17
941	66.9	99.44
942	66.7	99.5
943	66.8	99.99
944	66.7	99.66
945	66.8	99.88
946	67	99.99
947	67.6	99.22
948	67.3	100.28
949	67	99.47
950	66.9	99.92
951	66.9	99.53
952	67	99.69
953	67.2	99.95
954	67	99.83
955	66.8	99.3
956	67	99.76
957	66.9	100.15
958	67.2	99.58
959	66.8	99.47
960	67	99.96
961	67.3	100.02
962	67	99.7
963	67.2	99.7
964	67.1	99.63
965	66.6	99.35
966	66.9	100.11
967	66.8	99.55
968	67.6	99.59
969	67.2	100.09
970	67.2	99.75
971	67.3	99.61
972	67.5	100.71
973	66.8	98.41
974	66.8	99.87
975	66.8	99.6
976	67.1	100.1
977	67	99.82
978	66.7	99.42
979	66.8	100.05
980	67.3	100.39
981	66.9	98.9
982	67.1	100.04
983	66.8	99.43
984	66.9	99.61
985	67.6	99.74
986	66.9	99.75
987	67.3	99.72
988	66.6	99.5
989	67.1	100.05
990	66.8	99.5
991	66.5	99.69
992	66.5	99.65
993	66.7	99.75
994	66.9	100.26
995	67	99.54
996	66.8	99.72
997	66.7	99.51
998	66.8	100.28
999	66.7	99.48
1000	66.7	99.64
1001	67.2	99.49
1002	66.9	100.15
1003	66.6	99.34
1004	66.4	99.68
1005	66.9	100.38
1006	66.4	99.11
1007	66.8	100.17
1008	66.9	99.84
1009	67.7	99.57
1010	66.9	99.68
1011	66.7	99.56
1012	66.7	99.85
1013	67.3	100.5
1014	66.6	98.81
1015	66.3	99.72
1016	66.4	99.85
1017	66.3	99.76
1018	66.3	99.83
1019	66.5	99.52
1020	66.2	99.68
1021	66.6	99.95
1022	66.1	99.48
1023	66.7	100.28
1024	66.1	99.32
1025	66.3	99.68
1026	66.5	100.01
1027	66.9	99.32
1028	66.3	99.82
1029	66.1	99.69
1030	66	99.68
1031	66.9	100.06
1032	65.9	99.43
1033	66.3	100.09
1034	66.2	99.75
1035	66.1	99.9
1036	66.1	99.54
1037	66	99.71
1038	66.3	99.94
1039	66.3	99.69
1040	67.2	99.92
1041	66	99.26
1042	66.5	100.12
1043	67.1	99.81
1044	66.3	99.65
1045	66.2	99.56
1046	66.3	99.88
1047	66.3	99.67
1048	66.3	99.99
1049	66.5	99.83
1050	66.2	99.59
1051	66.8	100.68
1052	66.3	98.91
1053	66.2	99.58
1054	66.1	99.82
1055	66.4	99.87
1056	66.6	99.62
1057	66.5	100.02
1058	66.5	100.06
1059	66.4	99.52
1060	66.5	99.85
1061	66.6	99.92
1062	66.7	99.53
1063	66.8	99.97
1064	66.6	99.48
1065	66.6	100.02
1066	66.9	99.69
1067	66.8	99.57
1068	67.1	99.72
1069	67	99.86
1070	67.1	100.14
1071	66.9	99.59
1072	67.1	99.68
1073	66.9	99.88
1074	67	99.85
1075	67	99.48
1076	66.8	99.87
1077	67	99.82
1078	66.9	99.5
1079	66.7	99.67
1080	66.9	100.04
1081	66.9	99.35
1082	67.1	100.12
1083	67	99.73
1084	67.1	99.66
1085	66.8	99.64
1086	66.9	99.63
1087	66.7	99.76
1088	67.1	99.85
1089	66.6	99.51
1090	67.1	100.41
1091	66.8	99.23
1092	66.9	99.76
1093	66.9	99.56
1094	66.9	100.01
1095	66.7	99.63
1096	66.8	99.76
1097	66.5	99.57
1098	66.7	99.82
1099	66.6	99.79
1100	66.9	99.67
1101	66.7	99.38
1102	66.6	99.85
1103	66.8	99.82
1104	66.7	100.02
1105	66.7	99.57
1106	66.5	99.37
1107	66.5	99.86
1108	66.6	100.12
1109	66.5	99.57
1110	66.5	99.95
1111	66.6	99.35
1112	66.6	99.92
1113	66.5	100.03
1114	66.2	99.11
1115	66.2	99.79
1116	66.1	99.78
1117	66.1	99.71
1118	66.3	99.88
1119	66.4	99.75
1120	67.1	100.69
1121	66.4	99.21
1122	66.5	99.56
1123	66.6	99.78
1124	66.9	100.2
1125	66.4	99.32
1126	66.4	99.73
1127	66.2	99.58
1128	66.3	99.52
1129	66.1	99.76
1130	66.2	100.08
1131	67	99.77
1132	67.1	99.3
1133	67	99.89
1134	66.2	99.78
1135	66.1	99.68
1136	65.8	99.35
1137	66.1	99.91
1138	66.2	99.95
1139	66	99.42
1140	66	99.71
1141	66.9	101.29
1142	65.9	98.4
1143	66.1	100.25
1144	66	99.5
1145	66	99.43
1146	66.1	99.86
1147	66	100.09
1148	66.1	99.74
1149	65.9	99.34
1150	66.2	100.13
1151	65.9	99.32
1152	66.3	100.35
1153	66.1	99.78
1154	66	99.7
1155	66.1	99.94
1156	65.9	99.37
1157	65.9	99.64
1158	66.8	100.85
1159	66.4	99.18
1160	66	99.59
1161	66.4	100.02
1162	66.3	99.28
1163	66.6	100.04
1164	66.2	99.43
1165	66.2	100.11
1166	66.2	99.54
1167	66.4	99.91
1168	66.4	99.79
1169	66.2	99.38
1170	66.1	99.85
1171	66.7	100.85
1172	65.9	98.66
1173	66.1	99.69
1174	66.5	100.17
1175	66.5	99.8
1176	66.3	100
1177	66	99.35
1178	66.4	99.77
1179	66.3	100.01
1180	66.5	99.77
1181	66.4	99.3
1182	66.3	100.35
1183	66	98.99
1184	66.8	100.31
1185	65.8	99.19
1186	66.3	100.19
1187	66.2	99.77
1188	66.8	100.34
1189	65.9	98.99
1190	66.2	99.62
1191	66.4	100.17
1192	66.3	99.6
1193	66.6	100
1194	65.9	99.31
1195	66.4	100.02
1196	65.9	99.35
1197	66.1	100.1
1198	65.9	99.65
1199	65.9	99.53
1200	66.1	100.22
1201	67	101.08
1202	66.3	98.67
1203	66	99.08
1204	66	99.91
1205	65.7	99.64
1206	65.8	99.81
1207	65.6	99.64
1208	66.2	100.34
1209	66.2	99.65
1210	66	99.53
1211	65.7	99.65
1212	66	100.17
1213	65.7	99.33
1214	66.2	100.04
1215	65.8	99.29
1216	65.8	99.89
1217	65.9	99.8
1218	66.1	100.31
1219	65.9	99.18
1220	65.8	100.01
1221	66	100.13
1222	65.8	99.34
1223	65.8	99.56
1224	66	100.15
1225	66	99.98
1226	65.7	99.19
1227	66.1	100.38
1228	65.7	99.16
1229	65.4	99.56
1230	66.1	100.29
1231	65.8	99.77
1232	65.6	99.45
1233	65.5	99.83
1234	65.4	99.64
1235	65.7	99.87
1236	66	100.15
1237	65.5	99.47
1238	65.7	100.1
1239	65.4	99.35
1240	65.8	100.17
1241	65.7	99.64
1242	65.8	99.92
1243	65.6	99.67
1244	66.1	100.02
1245	65.9	99.37
1246	66.1	99.85
1247	66.2	100.26
1248	66.4	99.69
1249	66.1	99.79
1250	66.1	99.73
1251	66.2	99.68
1252	66	99.58
1253	67.1	101.25
1254	67.1	98.56
1255	65.9	99.3
1256	66.1	99.81
1257	66.3	99.95
1258	66	99.58
1259	66.3	100.03
1260	66.2	99.7
1261	66	99.44
1262	66	99.64
1263	66.1	99.89
1264	66	99.96
1265	65.9	99.47
1266	66.1	99.92
1267	66	99.8
1268	65.9	99.68
1269	66.1	99.68
1270	66.1	100.14
1271	66.1	99.53
1272	66.2	99.66
1273	66.3	99.9
1274	66.4	99.92
1275	66.3	99.61
1276	66.2	99.77
1277	66.2	99.71
1278	66.1	99.74
1279	66.2	99.63
1280	66	99.81
1281	66.2	100.02
1282	66	99.3
1283	66.8	101.31
1284	66.5	98.85
1285	66.1	99.58
1286	66.4	99.83
1287	66.2	99.61
1288	66.5	99.31
1289	65.9	99.86
1290	66.1	99.9
1291	66.1	99.98
1292	66.1	99.58
1293	66.4	99.9
1294	66.4	99.7
1295	66.1	99.38
1296	66.1	99.85
1297	66	99.91
1298	66.2	99.75
1299	66.3	99.79
1300	67	100.62
1301	66.5	99.19
1302	66.2	99.4
1303	66.3	99.7
1304	66.1	99.61
1305	66.3	100.12
1306	66.2	99.54
1307	66.4	99.66
1308	66.3	99.93
1309	66	99.57
1310	66.2	99.91
1311	65.9	99.41
1312	66.3	100.07
1313	66.4	99.76
1314	66.4	99.52
1315	65.9	99.56
1316	66.3	99.96
1317	66.4	100
1318	66.1	99.35
1319	66.1	99.98
1320	66.2	99.83
1321	66.3	100.15
1322	66	99.21
1323	65.7	99.54
1324	65.8	99.78
1325	66.4	100.08
1326	65.8	99.32
1327	66	99.8
1328	66.4	100.82
1329	66	98.77
1330	65.9	99.59
1331	66.2	100.16
1332	65.9	99.51
1333	66	100.03
1334	65.8	99.27
1335	65.7	100.02
1336	65.8	99.58
1337	65.6	99.48
1338	65.7	100.1
1339	66.6	99.85
1340	65.4	99.25
1341	65.4	99.76
1342	65.5	99.86
1343	65.5	99.8
1344	65.7	99.77
1345	65.2	99.59
1346	65.6	100.08
1347	65.8	99.81
1348	65.5	99.36
1349	65.5	99.81
1350	65.4	100
1351	65.4	99.4
1352	65.3	99.97
1353	65.4	99.87
1354	65.6	99.98
1355	65.4	99.6
1356	65.3	99.47
1357	65.4	100.33
1358	65.4	99.46
1359	65.2	99.65
1360	65.4	99.74
1361	65	99.65
1362	65.2	100.12
1363	65.4	99.95
1364	65.4	99.66
1365	65.3	99.56
1366	65.4	99.81
1367	65.4	99.71
1368	65.2	99.96
1369	65.6	100.02
1370	65.2	99.54
1371	65.1	99.6
1372	65.4	99.88
1373	65.6	100.22
1374	65.7	99.81
1375	65.4	99.33
1376	65.5	99.98
1377	65.5	99.54
1378	65.7	99.75
1379	65.6	99.84
1380	65.4	99.88
1381	65.8	100.02
1382	66.3	100.54
1383	65.7	99.13
1384	65.8	99.5
1385	65.3	99.45
1386	65.5	99.71
1387	65.7	99.95
1388	65.4	99.64
1389	65.7	99.67
1390	65.3	99.82
1391	65.8	100.16
1392	65.6	99.97
1393	65.4	99.18
1394	65.8	100.35
1395	65.8	99.64
1396	65.9	99.54
1397	65.3	99.62
1398	66	99.65
1399	65.7	100.29
1400	65.4	99.33
1401	65.2	99.63
1402	65.7	100.23
1403	65.3	99.36
1404	65.7	100.19
1405	65.5	99.58
1406	66.4	101
1407	65.7	98.62
1408	65.9	99.88
1409	65.7	99.83
1410	65.5	99.51
1411	65.9	99.67
1412	65.6	99.85
1413	65.5	99.55
1414	65.8	99.62
1415	65.5	99.88
1416	65.9	100.1
1417	65.6	99.76
1418	65.5	99.61
1419	65.9	100.15
1420	65.7	99.27
1421	65.6	100.02
1422	65.7	99.58
1423	65.7	99.96
1424	66.2	100.84
1425	66	98.94
1426	65.7	99.57
1427	65.5	99.39
1428	65.5	99.62
1429	65.6	100.36
1430	65.7	99.6
1431	65.7	99.9
1432	65.9	99.16
1433	66.1	100.96
1434	65.8	98.97
1435	65.7	99.72
1436	65.6	100.06
1437	65.6	99.56
1438	66.1	99.48
1439	65.4	99.59
1440	65.6	99.88
1441	65.8	99.95
1442	65.7	99.69
1443	65.7	100
1444	65.9	99.88
1445	66	99.79
1446	65.6	99.32
1447	66.1	100.02
1448	66	99.96
1449	65.5	99.31
1450	65.6	100.07
1451	66	100.38
1452	65.5	99
1453	66	100.12
1454	65.5	99.42
1455	65.7	99.94
1456	66.1	99.78
1457	65.9	99.62
1458	65.8	99.44
1459	65.7	99.99
1460	66	100.03
1461	65.6	99.31
1462	65.8	100.1
1463	65.9	99.58
1464	65.9	99.77
1465	65.5	99.63
1466	65.6	99.81
1467	66.2	99.96
1468	66.1	99.71
1469	66.9	99.82
1470	66.1	99.48
1471	65.9	99.64
1472	65.9	99.78
1473	66.1	100.18
1474	65.5	99.17
1475	66	99.91
1476	66	99.95
1477	66.1	99.77
1478	66	99.49
1479	65.8	99.96
1480	65.9	99.8
1481	66	99.61
1482	66.5	99.98
1483	65.8	99.3
1484	66.2	100.09
1485	66.1	99.88
1486	65.9	99.58
1487	66.1	99.71
1488	66.1	99.95
1489	66.1	99.62
1490	66.1	99.83
1491	66.4	99.85
1492	65.8	99.4
1493	66.1	100.13
1494	66.1	99.56
1495	66	99.71
1496	66.1	99.77
1497	65.9	99.52
1498	66.3	100.12
1499	66.6	100.16
1500	66.2	99.16
1501	66.1	99.63
1502	66.6	99.99
1503	66.5	100.13
1504	66.3	99.1
1505	66.3	99.89
1506	66.1	99.6
1507	65.9	99.57
1508	66.4	100.11
1509	66.1	99.38
1510	66.6	100.34
1511	66.2	99.28
1512	66.4	99.8
1513	66.2	99.95
1514	66	99.42
1515	65.8	99.63
1516	66	99.8
1517	65.8	99.72
1518	66.3	100.23
1519	66.4	99.39
1520	66.3	99.72
1521	66.4	100.29
1522	66.4	99.27
1523	66.3	99.91
1524	66.1	99.43
1525	66	99.65
1526	66.1	99.91
1527	65.9	99.57
1528	66.3	100.04
1529	66.3	99.73
1530	66.1	99.24
1531	66.5	100.79
1532	66.3	99.26
1533	66.6	100.45
1534	66.3	98.86
1535	66.3	99.85
1536	66.2	99.79
1537	66	99.21
1538	66.2	100.21
1539	66	99.64
1540	65.9	99.51
1541	65.8	99.54
1542	66.2	100.19
1543	66	99.61
1544	65.7	99.43
1545	66	99.84
1546	66	99.91
1547	66	100.01
1548	65.8	99.55
1549	65.7	99.36
1550	65.4	99.73
1551	66	99.61
1552	65.7	99.74
1553	65.6	99.72
1554	65.6	100.02
1555	65.7	99.76
1556	65.6	99.58
1557	65.3	99.71
1558	65.4	99.64
1559	65.3	99.77
1560	65.5	99.84
1561	65.3	99.49
1562	65.5	100.22
1563	65	99.27
1564	65.7	100.49
1565	65.1	98.95
1566	64.9	99.75
1567	65.5	100.19
1568	65	99.65
1569	65.5	99.63
1570	65.2	99.91
1571	65.1	99.55
1572	65.2	99.98
1573	65.3	99.75
1574	65.2	99.73
1575	65.1	99.84
1576	65.6	100.34
1577	65	99.09
1578	65.2	99.72
1579	64.8	99.72
1580	65	100.07
1581	65.1	99.63
1582	65.2	99.81
1583	65.4	100.31
1584	65	99.3
1585	64.9	99.55
1586	65.2	100.12
1587	65.1	99.4
1588	65.1	99.8
1589	65	100.07
1590	65.3	99.66
1591	65.3	100.11
1592	65	99.28
1593	65.2	100.02
1594	64.9	99.41
1595	64.9	99.87
1596	65	100.09
1597	64.9	99.3
1598	65	99.72
1599	65.1	100.19
1600	64.9	99.64
1601	65	100.11
1602	65.9	99.5
1603	65	99.72
1604	65.1	99.95
1605	65	99.74
1606	64.9	99.59
1607	65.2	99.85
1608	65.1	99.64
1609	65.2	100
1610	64.6	99.23
1611	64.6	99.9
1612	65.1	100.09
1613	64.8	99.61
1614	65.1	100.28
1615	64.8	99.19
1616	64.7	99.78
1617	64.7	99.72
1618	65.1	100.02
1619	64.7	99.69
1620	64.8	99.69
1621	64.8	99.52
1622	64.9	100.37
1623	64.5	99.3
1624	65.4	100.79
1625	64.7	98.7
1626	64.7	100.06
1627	64.7	100
1628	65	99.84
1629	64.7	99.74
1630	64.7	99.29
1631	64.6	99.77
1632	64.6	99.83
1633	64.8	100.13
1634	65.1	99.72
1635	64.7	99.68
1636	64.8	99.76
1637	64.5	99.64
1638	64.4	99.69
1639	64.6	100.25
1640	64.7	99.72
1641	64.4	99.32
1642	64.4	100.1
1643	64.4	99.86
1644	64.3	99.45
1645	64.7	100.33
1646	65.2	100.49
1647	64.6	98.76
1648	64.8	99.93
1649	64.6	99.43
1650	64.6	100.17
1651	64.5	99.53
1652	64.7	100.21
1653	64.7	99.59
1654	64.7	99.7
1655	64.8	99.93
1656	64.9	99.82
1657	64.7	99.87
1658	64.9	100
1659	64.9	99.48
1660	64.6	99.47
1661	64.8	100.38
1662	64.8	99.55
1663	64.7	99.79
1664	65	99.89
1665	65	99.94
1666	65.3	99.87
1667	65.1	99.45
1668	65.1	99.84
1669	65.3	99.81
1670	65.3	99.63
1671	65.2	100.01
1672	65.4	100.14
1673	65.3	99.56
1674	65.5	99.93
1675	65.6	99.36
1676	65.3	99.76
1677	65.6	100.19
1678	65.4	99.58
1679	65.9	100.47
1680	65.6	99.16
1681	66	100.16
1682	65.7	99.37
1683	65.6	99.52
1684	66	100.38
1685	65.8	99.73
1686	66	99.52
1687	66.1	99.95
1688	66.6	100.57
1689	66.3	99.02
1690	65.7	99.21
1691	66.3	100.42
1692	66	99.18
1693	65.8	99.79
1694	66.2	99.88
1695	66.1	99.55
1696	66.3	100.22
1697	66.3	99.72
1698	66.3	99.8
1699	66.4	99.36
1700	66.1	99.56
1701	66.5	100.44
1702	66.5	99.37
1703	66.4	99.9
1704	66.4	99.52
1705	67.1	99.57
1706	66.2	99.78
1707	66.3	99.65
1708	66.5	99.84
1709	66	99.45
1710	66.3	99.7
1711	66.3	99.8
1712	66.4	100.09
1713	67.1	100.55
1714	66.5	99.16
1715	66.5	99.41
1716	66.3	99.61
1717	66.5	99.9
1718	66.4	99.73
1719	66.7	99.66
1720	66.4	99.35
1721	66.1	99.7
1722	67.5	100.02
1723	66.3	99.29
1724	66.4	99.78
1725	66.6	99.91
1726	67	99.87
1727	66.8	99.78
1728	66.8	99.76
1729	66.3	99.07
1730	66.7	100.14
1731	66.6	99.7
1732	66.8	99.66
1733	66.2	99.32
1734	66.7	99.92
1735	66.4	99.65
1736	66.2	99.55
1737	66.7	100.18
1738	66.7	99.32
1739	66.5	99.77
1740	66.6	99.65
1741	66.4	99.81
1742	66.5	99.92
1743	66.4	99.25
1744	66.1	99.85
1745	66.3	99.89
1746	66.5	99.73
1747	66.7	99.75
1748	66.4	99.51
1749	66.4	99.94
1750	66.2	99.29
1751	66.9	100.91
1752	66.3	98.77
1753	65.9	99.27
1754	66.5	100.27
1755	67.2	100.97
1756	66.6	98.42
1757	66.5	99.56
1758	66.6	99.89
1759	66.3	99.36
1760	66.2	99.7
1761	66.4	100.11
1762	66.8	99.89
1763	66.4	99.09
1764	67.3	99.92
1765	66.6	99.5
1766	67.1	100.55
1767	66.4	98.82
1768	66.3	99.52
1769	66.7	100.16
1770	66.3	99.28
1771	66.7	100.21
1772	66.2	99.19
1773	66.9	99.94
1774	66.2	99.53
1775	66.8	100.34
1776	66.4	99.1
1777	66.3	99.98
1778	66.3	99.79
1779	66.5	99.63
1780	66	99.42
1781	67.3	101.15
1782	66.3	98.34
1783	66.5	99.99
1784	66.1	99.35
1785	66.1	99.68
1786	67.1	99.96
1787	66.2	99.63
1788	66.1	99.58
1789	66	99.44
1790	66	99.98
1791	65.9	99.6
1792	66.4	100.08
1793	65.7	99.18
1794	66	100.02
1795	66.2	99.74
1796	65.9	99.44
1797	65.8	99.7
1798	66.1	99.94
1799	66.1	100.07
1800	66.2	99.38
1801	66	99.95
1802	66.2	99.54
1803	66.2	99.98
1804	66.2	99.51
1805	66.2	100.09
1806	66.1	99.56
1807	66.2	99.5
1808	66.3	99.99
1809	66.4	99.84
1810	66.5	99.6
1811	66.2	99.81
1812	66.5	99.28
1813	66.4	99.91
1814	66.9	100.45
1815	66.3	99.16
1816	66.4	99.96
1817	66.2	99.46
1818	66.2	99.47
1819	66.3	99.98
1820	66.5	99.68
1821	66.2	99.49
1822	66.4	100.1
1823	66	99.41
1824	66.2	99.88
1825	66.8	99.37
1826	66.3	99.69
1827	66.1	99.81
1828	65.9	99.53
1829	66.7	100.38
1830	66.5	99.47
1831	66.2	99.64
1832	66.2	99.54
1833	66.1	99.86
1834	66	99.48
1835	66.4	100.19
1836	66.4	99.67
1837	66.5	99.71
1838	66.2	99.56
1839	66.2	99.33
1840	66.2	99.89
1841	66.3	100.09
1842	66.2	99.7
1843	66.2	99.39
1844	66.1	99.61
1845	66	99.83
1846	66.5	100.13
1847	66.3	99.56
1848	66.3	99.9
1849	66.2	99.26
1850	66.3	99.68
1851	66.1	99.68
1852	66.1	99.55
1853	66.1	99.92
1854	66.1	100.09
1855	66.5	100.12
1856	66.3	99.19
1857	66.3	99.62
1858	66	99.65
1859	65.8	99.49
1860	66.9	99.68
1861	66.3	100
1862	66.5	99.8
1863	66.3	99.52
1864	65.9	99.66
1865	66.2	100.02
1866	66.4	99.65
1867	66.4	99.75
1868	66.2	99.26
1869	66.1	99.83
1870	66.1	99.78
1871	66.7	100.23
1872	66.3	99.62
1873	66.5	99.76
1874	66.3	99.58
1875	66.4	99.79
1876	66.4	99.69
1877	66	99.32
1878	66.2	99.64
1879	66.2	100.09
1880	66.2	99.61
1881	66.3	99.53
1882	66.2	99.9
1883	65.9	99.44
1884	66.2	99.92
1885	66.4	99.89
1886	66.8	99.44
1887	66.2	99.88
1888	66.4	99.79
1889	66.7	99.87
1890	66.5	99.41
1891	66.2	99.78
1892	66.1	99.29
1893	66.6	100.14
1894	66.2	99.6
1895	66.3	99.48
1896	66.3	99.57
1897	66.2	99.78
1898	66.4	100.05
1899	66.5	99.65
1900	66.1	99.35
1901	66.6	100.16
1902	66.5	99.44
1903	66.5	99.82
1904	66.2	99.77
1905	66.5	99.73
1906	66.5	99.85
1907	66.5	99.51
1908	66.2	99.62
1909	66.6	100.13
1910	66.6	99.5
1911	66.4	99.57
1912	66.1	99.77
1913	66.3	99.68
1914	66.5	100.14
1915	66.2	98.96
1916	66.1	100.05
1917	66.2	99.69
1918	66.4	100.15
1919	66.4	99.42
1920	66	99.18
1921	66	99.74
1922	66.2	100
1923	66.3	99.58
1924	66.4	99.96
1925	66.4	99.52
1926	66.2	99.84
1927	66.3	99.69
1928	66.1	99.86
1929	66.2	99.49
1930	66.1	99.69
1931	66.1	99.55
1932	66	99.44
1933	66.1	99.89
1934	65.9	99.51
1935	65.8	99.66
1936	65.7	99.89
1937	66.1	99.98
1938	65.7	99.57
1939	65.9	99.97
1940	65.8	99.67
1941	66.3	99.79
1942	66.2	99.74
1943	66.1	99.72
1944	65.9	99.46
1945	66.4	99.55
1946	66	99.81
1947	65.8	99.45
1948	65.8	99.74
1949	65.6	99.76
1950	66	99.85
1951	66.1	99.88
1952	65.8	99.73
1953	66.6	100.69
1954	65.8	98.69
1955	67.1	101.12
1956	65.7	98.4
1957	65.9	100
1958	65.7	99.26
1959	66.2	100.15
1960	66.1	99.81
1961	66	99.49
1962	66	99.78
1963	65.6	99.45
1964	66.5	100.58
1965	66	99.15
1966	66	99.91
1967	66.4	99.95
1968	66.1	99.26
1969	66	99.53
1970	66.2	99.86
1971	65.8	99.59
1972	66	99.78
1973	66	99.86
1974	66.3	99.84
1975	66.2	99.72
1976	66	99.4
1977	66.3	100.43
1978	66.3	99.42
1979	66	99.63
1980	66	99.61
1981	66.2	99.85
1982	66.6	99.73
1983	66	99.28
1984	66.1	100.07
1985	66.1	99.6
1986	65.7	99.4
1987	65.6	99.67
1988	66.2	100.36
1989	65.9	99.28
1990	66.2	100.22
1991	65.9	99.25
1992	66.1	100.06
1993	66.1	99.24
1994	65.9	99.71
1995	65.9	100.02
1996	66	99.57
1997	66.2	100.07
1998	65.9	99.3
1999	65.9	100.01
[truncated: 11,001 more rows]

## Sheet: Figure 2a
Cycle	capacity (mAh)	Efficiency/%
1	3.09	98.57
2	3.1	98.74
3	3.1	98.72
4	3.1	99.35
5	3.09	98.79
6	3.1	99.02
7	3.1	99.19
8	3.09	99.23
9	3.09	99.32
10	3.07	98.74
11	3.08	99.01
12	3.1	99.64
13	3.08	98.96
14	3.07	98.9
15	3.06	99.29
16	3.07	99.12
17	3.07	99.03
18	3.07	99.59
19	3.11	99.76
20	3.05	98.41
21	3.07	99.24
22	3.05	99.49
23	3.04	99.46
24	3.05	99.98
25	3.05	99.14
26	3.04	99.27
27	3.06	99.73
28	3.04	98.61
29	3.05	100.06
30	3.03	98.87
31	3.01	99.04
32	3.02	99.6
33	3.02	99.32
34	3.01	99.57
35	3.02	100.02
36	3	98.89
37	3.01	99.49
38	3.02	99.21
39	3.03	100.4
40	3	98.62
41	2.99	99.45
42	2.99	99.33
43	2.99	99.95
44	3.01	99.55
45	2.99	99.26
46	3	99.6
47	2.97	99.26
48	2.97	99.8
49	2.98	99.23
50	3	99.71
51	2.98	99.21
52	2.98	100.04
53	2.98	98.96
54	2.99	100.28
55	2.99	99.77
56	2.99	99.44
57	2.98	98.82
58	2.99	99.54
59	3	99.6
60	2.98	99.37
61	2.96	99.63
62	2.98	99.52
63	2.97	100.26
64	2.95	98.73
65	2.95	99.63
66	2.97	99.35
67	2.96	100.32
68	2.94	98.87
69	2.94	99.46
70	2.95	99.89
71	2.95	99.36
72	2.95	99.45
73	2.99	99.64
74	2.99	99.98
75	2.97	99.5
76	2.98	98.94
77	2.98	100.06
78	2.98	99.07
79	3.01	99.87
80	2.97	98.9
81	2.96	99.26
82	3	100.83
83	2.99	98.79
84	2.98	99.29
85	2.99	99.39
86	2.98	99.88
87	2.97	99.14
88	2.97	99.54
89	2.98	100.08
90	2.99	99.31
91	2.98	98.98
92	2.98	99.81
93	2.97	99.4
94	3.01	99.85
95	2.73	101.67
96	2.73	97.52
97	2.78	98.71
98	2.79	98.16
99	2.81	99.03
100	2.85	99.02
101	2.89	99.04
102	2.92	99.5
103	2.92	98.78
104	2.92	99.06
105	2.94	99.22
106	2.95	99.49
107	2.97	99.57
108	3	99.09
109	2.99	99.21
110	2.99	99.12
111	3	99.04
112	3.04	99.25
113	3.02	99.37
114	3.03	99.76
115	3.03	98.38
116	3.04	100.08
117	3.04	99.16
118	3.03	98.83
119	3.06	99.46
120	3.04	98.94
121	3.05	99.17
122	3.06	99.15
123	3.05	99.16
124	3.05	99.03
125	3.07	99
126	3.09	100.07
127	3.09	99.04
128	3.1	99.16
129	3.08	98.57
130	3.09	99.56
131	3.14	100.33
132	3.09	97.69
133	3.09	99.37
134	3.1	98.91
135	3.09	98.99
136	3.11	100.12
137	3.11	98.9
138	3.1	98.34
139	3.09	99.28
140	3.07	99.04
141	3.08	99.55
142	3.07	98.84
143	3.08	99.96
144	3.07	98.93
145	3.06	99.27
146	3.09	100.45
147	3.05	98.49
148	3.05	99.22
149	3.05	99.03
150	3.11	99
151	3.05	99.66
152	3.04	98.97
153	3.03	99.18
154	3.03	99.54
155	3.02	99.17
156	3.05	100.35
157	3.03	99.1
158	3	99.27
159	3.01	99.29
160	2.99	99.43
161	3.02	99.96
162	3	99.46
163	2.99	99.19
164	2.99	99.87
165	2.98	98.76
166	2.97	99.36
167	2.99	100.04
168	3.02	100.41
169	2.98	98.38
170	2.99	99.88
171	2.98	98.76
172	2.96	99.15
173	2.95	99.43
174	2.96	100.08
175	2.96	99.25
176	2.94	99.18
177	2.95	99
178	2.94	99.33
179	2.95	99.8
180	2.92	99.03
181	2.94	99.5
182	2.94	100.31
183	2.93	98.46
184	2.91	99.7
185	2.94	100.21
186	2.91	98.56
187	2.9	99.5
188	2.92	100.38
189	2.91	98.94
190	2.93	99.84
191	2.89	98.59
192	2.9	99.84
193	2.89	98.76
194	2.9	99.67
195	2.89	99.24
196	2.89	99.29
197	2.91	100.49
198	2.9	98.42
199	2.9	99.81
200	2.91	99.62
201	2.9	99.4
202	2.87	98.61
203	2.87	99.65
204	2.89	99.77
205	2.89	99.42
206	2.91	99.78
207	2.9	99.09
208	2.88	99.2
209	2.88	99.28
210	2.9	99.36
211	2.91	99.8
212	2.9	98.73
213	2.9	99.29
214	2.9	99.29
215	2.91	99.73
216	2.92	99.8
217	2.91	98.69
218	2.9	99.69
219	2.91	99.19
220	2.9	99.4
221	2.9	99.45
222	2.89	99.07
223	2.91	99.71
224	2.89	99.19
225	2.9	99.8
226	2.91	99.19
227	2.89	99.39
228	2.89	99.21
229	2.91	99.55
230	2.9	99.49
231	2.89	98.98
232	2.89	99.51
233	2.9	99.69
234	2.87	98.89
235	2.88	99.68
236	2.88	99.28
237	2.89	99.85
238	2.87	99.38
239	2.88	99.53
240	2.87	98.95
241	2.9	100.46
242	2.86	98.4
243	2.88	100.2
244	2.87	99.13
245	2.87	99.48
246	2.85	98.93
247	2.86	99.52
248	2.86	98.93
249	2.85	99.42
250	2.85	100.04
251	2.84	98.73
252	2.84	99.24
253	2.84	99.3
254	2.84	99.62
255	2.84	99.79
256	2.86	99.92
257	2.85	99.1
258	2.83	98.98
259	2.85	100.09
260	2.84	99.07
261	2.84	99.31
262	2.85	100.03
263	2.83	98.9
264	2.85	100.26
265	2.86	98.74
266	2.83	99.13
267	2.85	100.06
268	2.85	99.27
269	2.84	99.79
270	2.83	99.29
271	2.82	99.4
272	2.82	99.51
273	2.82	99.48
274	2.82	99.82
275	2.82	99.3
276	2.84	100.37
277	2.82	98.59
278	2.82	99.57
279	2.84	100.14
280	2.84	99.75
281	2.84	99.02
282	2.83	99.12
283	2.82	99.49
284	2.85	100.14
285	2.84	98.88
286	2.84	99.19
287	2.84	99.34
288	2.84	99.62
289	2.84	99.19
290	2.85	99.62
291	2.86	99.88
292	2.85	99.18
293	2.87	100.12
294	2.89	99.67
295	2.86	98.64
296	2.87	99.2
297	2.89	99.42
298	2.88	99.35
299	2.89	99.74
300	2.89	99.06
301	2.89	99.26
302	2.89	99.72
303	2.9	99.77
304	2.9	98.95
305	2.91	99.23
306	2.92	99.35
307	2.89	99.22
308	2.9	99.75
309	2.89	98.95
310	2.91	100.09
311	2.94	100.5
312	2.91	98.26
313	2.9	99.22
314	2.9	99.21
315	2.91	100.03
316	2.93	99.63
317	2.9	98.8
318	2.89	99.09
319	2.89	99.02
320	2.88	99.48
321	2.89	99.39
322	2.89	99.59
323	2.91	100
324	2.92	99.03
325	2.89	99.38
326	2.9	99.74
327	2.88	98.97
328	2.9	100.04
329	2.9	99.59
330	2.91	99.48
331	2.9	99.25
332	2.91	99.81
333	2.88	98.91
334	2.9	99.52
335	2.88	99.18
336	2.88	99.52
337	2.87	99.41
338	2.88	99.6
339	2.88	99.37
340	2.9	100.24
341	2.88	99.04
342	2.88	98.45
343	2.86	99.5
344	2.88	100.42
345	2.85	98.73
346	2.87	100.3
347	2.85	98.81
348	2.86	99.67
349	2.9	100.37
350	2.87	98.59
351	2.89	99.84
352	2.86	99.14
353	2.88	99.92
354	2.86	98.79
355	2.86	99.94
356	2.88	99.85
357	2.86	98.87
358	2.86	100.05
359	2.85	98.91
360	2.83	98.89
361	2.84	99.95
362	2.87	99.66
363	2.85	99.38
364	2.85	99.78
365	2.84	99.18
366	2.83	99.19
367	2.86	100.39
368	2.83	98.71
369	2.82	99.46
370	2.83	99.8
371	2.83	99.41
372	2.83	99.43
373	2.81	99.28
374	2.82	99.71
375	2.86	100.4
376	2.82	98.51
377	2.83	100.03
378	2.82	99.32
379	2.84	100
380	2.81	98.95
381	2.81	99.41
382	2.86	99.55
383	2.84	100.25
384	2.83	99.13
385	2.83	99.36
386	2.84	99.4
387	2.81	99.22
388	2.79	99.25
389	2.81	100.16
390	2.8	98.85
391	2.82	99.74
392	2.79	99
393	2.81	99.74
394	2.86	101.76
395	2.83	98.36
396	2.81	99.03
397	2.87	99.98
398	2.82	98.82
399	2.84	100.35
400	2.82	98.66
401	2.83	100.23
402	2.83	99.53
403	2.86	99.93
404	2.82	98.12
405	2.82	99.67
406	2.82	99.13
407	2.83	99.64
408	2.82	99.32
409	2.82	99.14
410	2.8	99.02
411	2.8	99.38
412	2.78	98.86
413	2.8	99.66
414	2.79	98.88
415	2.79	99.55
416	2.77	98.89
417	2.77	99.27
418	2.77	99.55
419	2.83	100.13
420	2.79	99.5
421	2.77	99.11
422	2.77	99.72
423	2.77	99.28
424	2.78	100.18
425	2.76	99.01
426	2.77	99.76
427	2.77	99.99
428	2.78	99.89
429	2.79	99.39
430	2.77	99.23
431	2.76	99.46
432	2.77	99.72
433	2.76	99.33
434	2.76	99.52
435	2.77	99.96
436	2.79	100.18
437	2.76	98.72
438	2.77	99.72
439	2.77	99.42
440	2.79	100.65
441	2.76	98.48
442	2.78	100.25
443	2.76	99.12
444	2.75	99.53
445	2.74	99.55
446	2.73	98.3
447	2.76	99.84
448	2.75	99.2
449	2.74	99.05
450	2.75	99.8
451	2.77	99.99
452	2.76	99.41
453	2.76	99.79
454	2.76	99.77
455	2.74	99.24
456	2.74	99.38
457	2.75	99.41
458	2.75	100.02
459	2.74	99.39
460	2.75	99.51
461	2.74	99.18
462	2.76	100.05
463	2.74	99.39
464	2.76	100.3
465	2.77	99.77
466	2.8	100.98
467	2.78	97.93
468	2.76	99.08
469	2.77	100.27
470	2.75	98.95
471	2.77	99.32
472	2.78	100.29
473	2.77	99.23
474	2.79	99.81
475	2.76	98.82
476	2.75	99.53
477	2.75	99.53
478	2.77	100.05
479	2.76	99.42
480	2.76	99.94
481	2.76	99.29
482	2.77	99.64
483	2.78	99.93
484	2.77	99.35
485	2.79	99.78
486	2.79	98.98
487	2.77	99.03
488	2.8	100.52
489	2.79	99
490	2.79	99.34
491	2.77	99.72
492	2.78	99.37
493	2.78	99.75
494	2.79	99.17
495	2.78	99.88
496	2.78	99.08
497	2.79	100.05
498	2.8	99.91
499	2.81	99.41
500	2.8	98.99
501	2.83	99.96
502	2.82	98.86
503	2.83	98.9
504	2.82	99.58
505	2.81	99.39
506	2.82	99.54
507	2.84	100.27
508	2.82	98.99
509	2.81	99.07
510	2.81	99.55
511	2.81	99.32
512	2.81	99.37
513	2.83	98.76
514	2.84	100.15
515	2.83	99.62
516	2.83	98.95
517	2.82	99.36
518	2.84	99.63
519	2.83	99.34
520	2.85	99.5
521	2.89	99.09
522	2.84	99.19
523	2.82	99.47
524	2.87	99.85
525	2.85	99.36
526	2.86	100.27
527	2.86	98.87
528	2.81	98.92
529	2.87	100.95
530	2.83	97.88
531	2.82	99.52
532	2.83	100.19
533	2.82	98.91
534	2.81	99.34
535	2.86	99.05
536	2.82	99.72
537	2.8	99.48
538	2.81	99.85
539	2.8	99.48
540	2.81	99.45
541	2.8	99.78
542	2.8	99.65
543	2.82	100.13
544	2.81	99.5
545	2.77	98.79
546	2.77	99.5
547	2.77	99.54
548	2.78	99.62
549	2.76	99.14
550	2.77	99.75
551	2.77	99.76
552	2.77	99.67
553	2.75	99.15
554	2.78	100.53
555	2.78	99.58
556	2.76	98.98
557	2.77	99.85
558	2.76	99.1
559	2.75	99.76
560	2.76	99.93
561	2.78	99.33
562	2.8	100.26
563	2.77	99.31
564	2.79	99.29
565	2.76	99.42
566	2.78	100.04
567	2.75	99.05
568	2.74	99.38
569	2.8	100.31
570	2.76	99.19
571	2.76	99.71
572	2.77	99.38
573	2.75	98.9
574	2.74	99.65
575	2.78	99.77
576	2.74	99.71
577	2.75	99.6
578	2.73	99.43
579	2.72	99.62
580	2.73	99.67
581	2.74	99.29
582	2.73	99.67
583	2.74	99.57
584	2.75	99.92
585	2.71	98.66
586	2.71	99.76
587	2.7	99.41
588	2.72	100.33
589	2.73	99.95
590	2.75	100.1
591	2.76	99.71
592	2.75	98.82
593	2.73	99.62
594	2.73	99.41
595	2.73	99.1
596	2.7	99.34
597	2.83	103.47
598	2.74	100.48
599	2.72	99.08
600	2.73	100.01
601	2.71	99.08
602	2.7	99.39
603	2.71	99.94
604	2.72	99.7
605	2.71	99.58
606	2.7	99.51
607	2.7	98.95
608	2.73	101.05
609	2.7	98.55
610	2.7	99.51
611	2.72	100.21
612	2.7	98.91
613	2.72	100.16
614	2.74	99.9
615	2.71	99.15
616	2.72	100.38
617	2.72	99.55
618	2.7	99.06
619	2.74	100.32
620	2.73	99.33
621	2.7	99.29
622	2.7	99.46
623	2.72	100.39
624	2.68	98.68
625	2.69	99.89
626	2.68	99.34
627	2.68	99.78
628	2.7	100.03
629	2.7	99.62
630	2.68	98.67
631	2.67	99.84
632	2.67	98.98
633	2.67	99.82
634	2.67	99.79
635	2.66	99.44
636	2.67	99.54
637	2.72	100
638	2.7	99.69
639	2.66	98.94
640	2.69	100.27
641	2.65	98.91
642	2.68	99.5
643	2.66	99.74
644	2.66	99.46
645	2.66	100.31
646	2.64	98.86
647	2.66	100.01
648	2.65	98.94
649	2.63	99.88
650	2.68	99.91
651	2.65	99.93
652	2.65	99.87
653	2.62	98.73
654	2.61	99.7
655	2.61	99.63
656	2.6	99.37
657	2.61	99.79
658	2.6	99.63
659	2.59	99.52
660	2.61	99.25
661	2.58	99.38
662	2.59	100.31
663	2.6	100.09
664	2.59	99.36
665	2.61	100.04
666	2.62	100.34
667	2.62	99.29
668	2.62	99.49
669	2.65	100.37
670	2.65	99.57
671	2.66	100.03
672	2.69	100.26
673	2.67	99.06
674	2.67	99.62
675	2.66	99.11
676	2.68	100.46
677	2.7	100.37
678	2.71	99.54
679	2.71	99.28
680	2.72	99.76
681	2.72	99.72
682	2.72	99.85
683	2.72	98.77
684	2.71	99.62
685	2.71	99.47
686	2.73	99.87
687	2.74	99.54
688	2.75	99.48
689	2.77	100.15
690	2.75	98.59
691	2.77	99.74
692	2.77	99.03
693	2.79	100.18
694	2.78	99.25
695	2.78	99.17
696	2.79	99.5
697	2.79	99.15
698	2.82	100.43
699	2.82	99.46
700	2.79	98.6
701	2.8	99.86
702	2.8	99.26
703	2.8	99.35
704	2.82	99.18
705	2.83	100.06
706	2.81	98.84
707	2.85	99.87
708	2.82	98.94
709	2.81	99.08
710	2.83	99.59
711	2.83	99.02
712	2.82	99.28
713	2.81	99.18
714	2.82	99.66
715	2.82	99.64
716	2.84	99.61
717	2.84	99.47
718	2.83	98.84
719	2.84	99.35
720	2.82	98.87
721	2.83	99.88
722	2.82	98.66
723	2.82	99.46
724	2.81	99.2
725	2.83	100.03
726	2.82	98.29
727	2.82	99.69
728	2.8	98.62
729	2.84	100.15
730	2.82	98.62
731	2.83	99.91
732	2.82	99.22
733	2.8	99.38
734	2.8	99
735	2.8	99.43
736	2.8	99.87
737	2.81	99.7
738	2.79	98.64
739	2.82	100.06
740	2.81	99.55
741	2.78	99.26
742	2.78	99.65
743	2.79	100.42
744	2.78	99.2
745	2.77	99.46
746	2.77	99.61
747	2.79	99.9
748	2.8	99.41
749	2.77	99.97
750	2.75	98.97
751	2.79	100.09
752	2.75	99.03
753	2.73	99.52
754	2.74	99.95
755	2.73	99.17
756	2.77	100.62
757	2.75	99.67
758	2.73	98.78
759	2.74	99.84
760	2.73	99.94
761	2.72	99.51
762	2.73	99.73
763	2.75	100.09
764	2.73	98.71
765	2.75	99.4
766	2.73	99.19
767	2.74	100.78
768	2.75	100.4
769	2.75	99.24
770	2.75	98.28
771	2.72	99.4
772	2.72	99.61
773	2.73	100.33
774	2.73	98.96
775	2.75	101.08
776	2.74	99.22
777	2.72	99.18
778	2.74	100
779	2.71	98.72
780	2.7	99.51
781	2.7	99.61
782	2.7	99.7
783	2.71	99.87
784	2.76	100.81
785	2.73	98.95
786	2.72	98.9
787	2.73	100.64
788	2.71	99.06
789	2.71	99.68
790	2.73	99.55
791	2.72	99.25
792	2.75	100.32
793	2.73	98.42
794	2.73	99.64
795	2.72	99.46
796	2.74	100.5
797	2.74	98.91
798	2.72	99.61
799	2.73	99.54
800	2.73	99.49
801	2.75	99.45
802	2.75	100.09
803	2.74	99.77
804	2.74	99.94
805	2.74	99.03
806	2.73	99.9
807	2.73	99.62
808	2.71	98.96
809	2.71	99.61
810	2.72	99.99
811	2.73	99.55
812	2.71	99.23
813	2.73	100.04
814	2.72	98.93
815	2.72	99.86
816	2.71	99.62
817	2.76	100.93
818	2.73	98.72
819	2.71	99.08
820	2.73	100.29
821	2.74	99.39
822	2.73	98.94
823	2.72	99.82
824	2.76	101.12
825	2.71	98.13
826	2.71	99.87
827	2.72	99.98
828	2.71	99.01
829	2.7	99.41
830	2.7	99.46
831	2.72	100.31
832	2.72	99.57
833	2.75	99.34
834	2.7	98.96
835	2.7	99.29
836	2.73	100.83
837	2.7	98.61
838	2.69	99.2
839	2.7	99.61
840	2.71	99.92
841	2.72	99.85
842	2.71	99.39
843	2.71	99.29
844	2.72	99.05
845	2.72	100.42
846	2.73	98.37
847	2.71	99.92
848	2.72	99.72
849	2.72	99.54
850	2.71	99.13
851	2.7	99.71
852	2.71	100.01
853	2.72	99.32
854	2.69	99.22
855	2.7	100
856	2.72	100.44
857	2.67	98.82
858	2.66	99.06
859	2.66	99.62
860	2.67	99.64
861	2.67	99.64
862	2.66	99.51
863	2.68	100.4
864	2.68	99.78
865	2.69	99.44
866	2.66	99.53
867	2.67	99.44
868	2.65	99.43
869	2.72	101.41
870	2.68	98.57
871	2.68	99.66
872	2.67	99.02
873	2.67	99.51
874	2.68	100.09
875	2.67	99.02
876	2.67	99.42
877	2.67	99.6
878	2.7	99.66
879	2.7	100.27
880	2.7	99.57
881	2.7	99.38
882	2.68	99.11
883	2.73	99.41
884	2.68	99.3
885	2.69	100.12
886	2.7	99.54
887	2.69	99.27
888	2.72	100.64
889	2.71	98.77
890	2.69	98.94
891	2.7	99.48
892	2.69	99.66
893	2.72	99.87
894	2.7	99.39
895	2.71	99.79
896	2.69	99
897	2.69	99.44
898	2.7	100.15
899	2.7	99.19
900	2.71	100.27
901	2.69	98.78
902	2.7	99.88
903	2.69	99.31
904	2.71	100.34
905	2.67	98.33
906	2.7	100.47
907	2.67	98.42
908	2.69	99.7
909	2.7	100.19
910	2.69	99.13
911	2.69	100.01
912	2.7	99.75
913	2.68	98.65
914	2.69	100
915	2.68	99.39
916	2.68	99.32
917	2.68	99.55
918	2.68	98.99
919	2.71	100.32
920	2.68	98.71
921	2.67	99.72
922	2.67	99.33
923	2.69	99.56
924	2.72	101.08
925	2.7	99.22
926	2.7	98.86
927	2.68	99.65
928	2.67	99.02
929	2.68	100.21
930	2.69	99.67
931	2.68	99.18
932	2.67	99.65
933	2.7	100.03
934	2.71	99.72
935	2.68	99.31
936	2.68	99.93
937	2.66	98.68
938	2.67	99.84
939	2.66	99.35
940	2.7	100.44
941	2.67	98.36
942	2.65	99.36
943	2.66	100.07
944	2.67	99.36
945	2.7	100.3
946	2.67	98.81
947	2.66	99.19
948	2.66	99.27
949	2.68	99.43
950	2.66	99.47
951	2.67	100.13
952	2.67	99.17
953	2.68	99.68
954	2.66	99.01
955	2.64	99.54
956	2.64	99.71
957	2.66	98.96
958	2.66	100.27
959	2.66	99.58
960	2.64	99.26
961	2.65	99.98
962	2.63	99.13
963	2.63	99.51
964	2.66	100.44
965	2.65	99.46
966	2.64	99.31
967	2.67	100.24
968	2.66	98.59
969	2.66	100.47
970	2.62	98.7
971	2.63	100.11
972	2.62	99.37
973	2.61	99.54
974	2.64	99.79
975	2.62	99.93
976	2.61	99.11
977	2.64	100.54
978	2.61	98.72
979	2.62	99.26
980	2.65	100
981	2.61	99.36
982	2.61	99.63
983	2.62	99.28
984	2.61	99.73
985	2.61	99.55
986	2.6	99.23
987	2.63	100.95
988	2.61	98.9
989	2.62	100.38
990	2.61	98.86
991	2.6	99.17
992	2.61	99.63
993	2.62	99.65
994	2.66	101.01
995	2.65	99.07
996	2.64	98.95
997	2.62	99.57
998	2.61	98.95
999	2.64	98.63
1000	2.62	99.49
1001	2.63	99.96

## Sheet: Figure 2b
Cycle	capacity (mAh)	Efficiency/%
1	47	101.1
2	47	100.28
3	47.9	100.6
4	52.1	99.59
5	48.8	99.82
6	48.8	100.23
7	54.5	99.41
8	50.2	100.01
9	47.6	103.04
10	50.2	99.45
11	48.9	100.41
12	50.5	98.83
13	48.7	100.52
14	49.3	99.69
15	50.2	99.9
16	49.4	100.01
17	49.2	99.74
18	50.2	99.48
19	50.5	99.87
20	49	100.28
21	50.1	99.89
22	49.9	99.89
23	50.1	99.48
24	51.2	99.38
25	50	100.16
26	49.5	100.3
27	49.8	99.81
28	49.9	100.16
29	50.1	99.78
30	50.6	100.35
31	49.5	99.86
32	48.3	100.36
33	50.8	99.77
34	51.6	99.54
35	50.6	99.98
36	51.8	99.82
37	49.4	100.09
38	49.8	100.03
39	49.6	100.19
40	51.3	99.3
41	51.4	99.89
42	50.3	100.05
43	50.6	100.11
44	51.3	99.85
45	50.8	99.89
46	46.2	101.11
47	50.9	99.13
48	47.8	100.52
49	45.9	100.69
50	38.8	101.1
51	49.1	99.33
52	41.7	100.7
53	48.8	99.24
54	43.1	100.45
55	45.3	100.1
56	48.8	99.39
57	49.3	99.59
58	50.6	99.72
59	46	100.66
60	48.2	99.92
61	49.1	99.76
62	49.9	99.89
63	50.5	99.44
64	50.8	99.81
65	46.6	100.6
66	49.5	99.65
67	49.3	99.98
68	50.5	100
69	48.9	99.96
70	48.3	99.98
71	48.7	100.09
72	50.9	99.76
73	49	99.99
74	50.9	99.66
75	49.9	100.09
76	50.7	99.79
77	50.1	99.89
78	49.6	99.99
79	42.2	101.33
80	49.2	99.35
81	50.2	99.54
82	52.1	99.5
83	50.8	100.07
84	52.1	100.02
85	50.7	99.98
86	50.8	100.19
87	51.8	99.49
88	51.6	99.97
89	52.1	99.81
90	47.3	100.72
91	51.9	99.47
92	51	100
93	51	99.9
94	50	100.13
95	50.8	100.1
96	48.5	100.31
97	49.9	99.91
98	50.6	99.96
99	48.1	99.8
100	50.4	99.87
101	51.6	99.57
102	47.7	100.7
103	51.1	99.5
104	42.5	101.06
105	50.2	99.25
106	49.5	99.91
107	52	99.7
108	50.5	99.96
109	49	100.6
110	50.2	99.63
111	49.3	99.96
112	49.9	99.89
113	46.8	100.42
114	51.1	99.44
115	50.3	99.94
116	52.1	99.7
117	50.1	100.5
118	50.5	99.72
119	51.5	99.68
120	51.1	100.19
121	51.6	99.48
122	51.3	100.22
123	50.6	100.03
124	50.9	100.06
125	51.5	100.01
126	51	100.04
127	50.4	100.18
128	50.3	99.85
129	50.4	99.77
130	50.6	99.91
131	50.4	99.98
132	51.4	99.66
133	50.7	100.21
134	50.3	99.87
135	52.4	99.67
136	51.9	99.94
137	51.3	99.96
138	52.1	99.94
139	51	99.88
140	51	100.18
141	49.9	100.01
142	51	99.8
143	50.8	99.87
144	49.2	100.44
145	50.8	99.51
146	51.7	99.81
147	50.9	99.8
148	50.3	99.84
149	50	100.21
150	50.3	99.97
151	50.4	99.8
152	50.5	99.93
153	50.6	100.03
154	51.3	99.86
155	50.8	99.86
156	51.1	100.03
157	52.7	99.53
158	51.1	100.26
159	49.2	100.4
160	53.8	99.17
161	50.5	100.38
162	50.9	100.14
163	50.1	99.94
164	50.5	99.77
165	50.5	99.78
166	49.1	100.19
167	50	100.12
168	50.9	99.68
169	51.6	100.25
170	51.1	99.97
171	50.6	100.02
172	50.9	99.73
173	50.6	99.91
174	50.6	99.93
175	50.2	100.31
176	51.2	99.88
177	48.8	100.28
178	48.7	99.62
179	51.1	99.86
180	50.2	100.24
181	49.7	99.72
182	50.6	99.58
183	49.4	100.4
184	50.2	99.78
185	50.1	99.82
186	50.6	99.93
187	47.9	100.77
188	46.8	100.16
189	48.8	99.74
190	50.2	99.6
191	49.2	99.97
192	50.7	99.68
193	51.6	99.85
194	49.7	100.1
195	45.5	100.93
196	50.5	99.8
197	51.7	99.73
198	52.1	99.31
199	51.2	100.39
200	47.1	100.25

## Sheet: Figure 3a
Carbon coated in alkaline electroyte																		Ni/C coated in alkaline electroyte
OCP		0.2 V		0.4 V		0.6 V		0.8 V		1.0 V		1.1 V		1.2 V		1.3 V		OCP		0.2 V		0.4 V		0.6 V		0.8 V		1.0 V		1.1 V		1.2 V		1.3 V
wavenumbe		Wavenumber(cm-1)	Intensity	Wavenumber(cm-1)	Intensity	Wavenumber(cm-1)	Intensity	Wavenumber(cm-1)	Intensity	Wavenumber(cm-1)	Intensity	Wavenumber(cm-1)	Intensity	Wavenumber(cm-1)	Intensity	Wavenumber(cm-1)	Intensity	1199.99	99.9534	1199.99	100.02	1199.99	100.004	1199.99	100.01	1199.99	99.9626	1199.99	100.004	1199.99	99.9723	1199.99	99.9921	1199.99	99.9732
1199.99	100.004	1199.99	100.047	1199.99	99.9261	1199.99	100.001	1199.99	99.8818	1199.99	99.76	1199.99	99.7773	1199.99	99.7528	1199.99	99.6492	1200.47	99.9568	1200.47	100.022	1200.47	100.002	1200.47	100.015	1200.47	99.9697	1200.47	100.007	1200.47	99.9796	1200.47	99.9965	1200.47	99.9741
1200.47	99.9842	1200.47	100.033	1200.47	99.9296	1200.47	100.002	1200.47	99.8943	1200.47	99.7996	1200.47	99.79	1200.47	99.7792	1200.47	99.6693	1200.95	99.9588	1200.95	100.024	1200.95	99.9995	1200.95	100.02	1200.95	99.9751	1200.95	100.007	1200.95	99.9851	1200.95	99.9994	1200.95	99.9749
1200.95	99.9621	1200.95	100.02	1200.95	99.9284	1200.95	99.9939	1200.95	99.904	1200.95	99.8367	1200.95	99.7969	1200.95	99.8014	1200.95	99.6877	1201.43	99.9588	1201.43	100.025	1201.43	99.9962	1201.43	100.024	1201.43	99.9781	1201.43	100.005	1201.43	99.9878	1201.43	100	1201.43	99.975
1201.43	99.9402	1201.43	100.008	1201.43	99.9223	1201.43	99.9759	1201.43	99.91	1201.43	99.8703	1201.43	99.7969	1201.43	99.8181	1201.43	99.7029	1201.92	99.9572	1201.92	100.026	1201.92	99.9929	1201.92	100.026	1201.92	99.9786	1201.92	100.002	1201.92	99.9875	1201.92	99.9988	1201.92	99.9738
1201.92	99.919	1201.92	99.9968	1201.92	99.9112	1201.92	99.9509	1201.92	99.9114	1201.92	99.8993	1201.92	99.7889	1201.92	99.8283	1201.92	99.7139	1202.4	99.9549	1202.4	100.025	1202.4	99.9901	1202.4	100.026	1202.4	99.9772	1202.4	99.9967	1202.4	99.9845	1202.4	99.9956	1202.4	99.9711
1202.4	99.8981	1202.4	99.9842	1202.4	99.8961	1202.4	99.9214	1202.4	99.9085	1202.4	99.9237	1202.4	99.7727	1202.4	99.8316	1202.4	99.7201	1202.88	99.9527	1202.88	100.023	1202.88	99.9885	1202.88	100.024	1202.88	99.9746	1202.88	99.9904	1202.88	99.9797	1202.88	99.9911	1202.88	99.9668
1202.88	99.8761	1202.88	99.9693	1202.88	99.8776	1202.88	99.8897	1202.88	99.9011	1202.88	99.9437	1202.88	99.7485	1202.88	99.829	1202.88	99.722	1203.36	99.9518	1203.36	100.023	1203.36	99.9886	1203.36	100.02	1203.36	99.9718	1203.36	99.9838	1203.36	99.9744	1203.36	99.986	1203.36	99.9613
1203.36	99.852	1203.36	99.9522	1203.36	99.8574	1203.36	99.8573	1203.36	99.8891	1203.36	99.9597	1203.36	99.7178	1203.36	99.8216	1203.36	99.7208	1203.85	99.9524	1203.85	100.024	1203.85	99.9907	1203.85	100.014	1203.85	99.9695	1203.85	99.9776	1203.85	99.9695	1203.85	99.9809	1203.85	99.9555
1203.85	99.8257	1203.85	99.9342	1203.85	99.8377	1203.85	99.8254	1203.85	99.8728	1203.85	99.9723	1203.85	99.6839	1203.85	99.8128	1203.85	99.719	1204.33	99.9543	1204.33	100.028	1204.33	99.9945	1204.33	100.01	1204.33	99.9679	1204.33	99.9724	1204.33	99.9654	1204.33	99.9764	1204.33	99.9499
1204.33	99.799	1204.33	99.918	1204.33	99.8211	1204.33	99.7955	1204.33	99.8533	1204.33	99.9538	1204.33	99.651	1204.33	99.8061	1204.33	99.7203	1204.81	99.9569	1204.81	100.033	1204.81	99.9997	1204.81	100.006	1204.81	99.9671	1204.81	99.9686	1204.81	99.9623	1204.81	99.973	1204.81	99.9453
1204.81	99.7743	1204.81	99.9059	1204.81	99.8102	1204.81	99.769	1204.81	99.832	1204.81	99.9348	1204.81	99.6238	1204.81	99.8052	1204.81	99.7282	1205.29	99.9594	1205.29	100.039	1205.29	100.005	1205.29	100.004	1205.29	99.9667	1205.29	99.9666	1205.29	99.9597	1205.29	99.9707	1205.29	99.9421
1205.29	99.7556	1205.29	99.9	1205.29	99.807	1205.29	99.7483	1205.29	99.8123	1205.29	99.9179	1205.29	99.6067	1205.29	99.8135	1205.29	99.7458	1205.77	99.9612	1205.77	100.045	1205.77	100.01	1205.77	100.004	1205.77	99.9662	1205.77	99.9664	1205.77	99.9574	1205.77	99.9694	1205.77	99.9404
1205.77	99.7463	1205.77	99.9012	1205.77	99.8127	1205.77	99.7362	1205.77	99.7977	1205.77	99.9058	1205.77	99.6021	1205.77	99.8326	1205.77	99.7749	1206.26	99.962	1206.26	100.05	1206.26	100.014	1206.26	100.006	1206.26	99.9653	1206.26	99.9678	1206.26	99.9552	1206.26	99.969	1206.26	99.9401
1206.26	99.7488	1206.26	99.9086	1206.26	99.8264	1206.26	99.7351	1206.26	99.7914	1206.26	99.9011	1206.26	99.6109	1206.26	99.8625	1206.26	99.8154	1206.74	99.9621	1206.74	100.054	1206.74	100.017	1206.74	100.009	1206.74	99.9638	1206.74	99.9704	1206.74	99.9532	1206.74	99.9694	1206.74	99.941
1206.74	99.7638	1206.74	99.9204	1206.74	99.8461	1206.74	99.7467	1206.74	99.7956	1206.74	99.9054	1206.74	99.6313	1206.74	99.9007	1206.74	99.8647	1207.22	99.962	1207.22	100.056	1207.22	100.017	1207.22	100.013	1207.22	99.9618	1207.22	99.9736	1207.22	99.9517	1207.22	99.9704	1207.22	99.9425
1207.22	99.7894	1207.22	99.9339	1207.22	99.8684	1207.22	99.7707	1207.22	99.8101	1207.22	99.9187	1207.22	99.6602	1207.22	99.9436	1207.22	99.9189	1207.7	99.962	1207.7	100.058	1207.7	100.016	1207.7	100.017	1207.7	99.9595	1207.7	99.9764	1207.7	99.9513	1207.7	99.9716	1207.7	99.9443
1207.7	99.8214	1207.7	99.9462	1207.7	99.8891	1207.7	99.8043	1207.7	99.8322	1207.7	99.9389	1207.7	99.693	1207.7	99.986	1207.7	99.9722	1208.18	99.9622	1208.18	100.058	1208.18	100.013	1208.18	100.021	1208.18	99.9571	1208.18	99.9783	1208.18	99.9522	1208.18	99.9728	1208.18	99.9456
1208.18	99.8541	1208.18	99.9546	1208.18	99.9045	1208.18	99.843	1208.18	99.8576	1208.18	99.9621	1208.18	99.7247	1208.18	100.023	1208.18	100.019	1208.67	99.9627	1208.67	100.058	1208.67	100.01	1208.67	100.026	1208.67	99.9551	1208.67	99.9788	1208.67	99.9543	1208.67	99.9735	1208.67	99.9459
1208.67	99.8812	1208.67	99.9573	1208.67	99.9122	1208.67	99.8806	1208.67	99.8812	1208.67	99.9843	1208.67	99.751	1208.67	100.051	1208.67	100.055	1209.15	99.9631	1209.15	100.057	1209.15	100.006	1209.15	100.031	1209.15	99.9535	1209.15	99.9783	1209.15	99.9575	1209.15	99.9734	1209.15	99.9451
1209.15	99.8973	1209.15	99.954	1209.15	99.9114	1209.15	99.9116	1209.15	99.8985	1209.15	100.002	1209.15	99.7686	1209.15	100.067	1209.15	100.077	1209.63	99.9633	1209.63	100.055	1209.63	100.001	1209.63	100.035	1209.63	99.9527	1209.63	99.9774	1209.63	99.961	1209.63	99.9723	1209.63	99.9432
1209.63	99.8991	1209.63	99.9453	1209.63	99.9034	1209.63	99.9315	1209.63	99.9073	1209.63	100.012	1209.63	99.7757	1209.63	100.056	1209.63	100.064	1210.11	99.9632	1210.11	100.054	1210.11	99.997	1210.11	100.039	1210.11	99.9526	1210.11	99.9766	1210.11	99.9642	1210.11	99.9698	1210.11	99.9405
1210.11	99.8866	1210.11	99.9338	1210.11	99.8912	1210.11	99.9391	1210.11	99.9079	1210.11	100.016	1210.11	99.7726	1210.11	100.037	1210.11	100.04	1210.6	99.9631	1210.6	100.052	1210.6	99.9929	1210.6	100.041	1210.6	99.9532	1210.6	99.9766	1210.6	99.9665	1210.6	99.9663	1210.6	99.9377
1210.6	99.8631	1210.6	99.9228	1210.6	99.8786	1210.6	99.9357	1210.6	99.9034	1210.6	100.015	1210.6	99.7618	1210.6	100.014	1210.6	100.008	1211.08	99.9635	1211.08	100.05	1211.08	99.9894	1211.08	100.04	1211.08	99.9542	1211.08	99.9777	1211.08	99.9673	1211.08	99.9619	1211.08	99.9355
1211.08	99.8343	1211.08	99.9162	1211.08	99.8702	1211.08	99.9255	1211.08	99.8982	1211.08	100.012	1211.08	99.7479	1211.08	99.9917	1211.08	99.9763	1211.56	99.9647	1211.56	100.048	1211.56	99.9868	1211.56	100.036	1211.56	99.9553	1211.56	99.9793	1211.56	99.9663	1211.56	99.957	1211.56	99.9341
1211.56	99.807	1211.56	99.9169	1211.56	99.8693	1211.56	99.914	1211.56	99.8967	1211.56	100.011	1211.56	99.7361	1211.56	99.9752	1211.56	99.9508	1212.04	99.9672	1212.04	100.045	1212.04	99.9854	1212.04	100.029	1212.04	99.9561	1212.04	99.9808	1212.04	99.9637	1212.04	99.952	1212.04	99.9338
1212.04	99.7874	1212.04	99.9264	1212.04	99.8787	1212.04	99.9068	1212.04	99.9024	1212.04	100.013	1212.04	99.7321	1212.04	99.9668	1212.04	99.9374	1212.52	99.9711	1212.52	100.041	1212.52	99.9855	1212.52	100.02	1212.52	99.9561	1212.52	99.9815	1212.52	99.9596	1212.52	99.9473	1212.52	99.934
1212.52	99.7793	1212.52	99.9438	1212.52	99.8985	1212.52	99.9075	1212.52	99.9162	1212.52	100.02	1212.52	99.7399	1212.52	99.9673	1212.52	99.9393	1213.01	99.976	1213.01	100.037	1213.01	99.9872	1213.01	100.011	1213.01	99.9548	1213.01	99.9808	1213.01	99.9547	1213.01	99.9431	1213.01	99.9342
1213.01	99.7836	1213.01	99.9663	1213.01	99.9273	1213.01	99.9173	1213.01	99.9364	1213.01	100.029	1213.01	99.7605	1213.01	99.9747	1213.01	99.9557	1213.49	99.9815	1213.49	100.031	1213.49	99.9905	1213.49	100.003	1213.49	99.9525	1213.49	99.9792	1213.49	99.9495	1213.49	99.9395	1213.49	99.9338
1213.49	99.7977	1213.49	99.9891	1213.49	99.9613	1213.49	99.9346	1213.49	99.9541	1213.49	100.04	1213.49	99.7921	1213.49	99.986	1213.49	99.9828	1213.97	99.9873	1213.97	100.026	1213.97	99.9952	1213.97	99.9974	1213.97	99.9493	1213.97	99.9774	1213.97	99.9447	1213.97	99.9365	1213.97	99.9325
1213.97	99.8178	1213.97	100.008	1213.97	99.9962	1213.97	99.956	1213.97	99.9703	1213.97	100.05	1213.97	99.8303	1213.97	99.9974	1213.97	100.015	1214.45	99.9928	1214.45	100.022	1214.45	100.001	1214.45	99.995	1214.45	99.946	1214.45	99.9762	1214.45	99.9408	1214.45	99.9341	1214.45	99.9305
1214.45	99.8396	1214.45	100.02	1214.45	100.027	1214.45	99.9774	1214.45	99.9817	1214.45	100.058	1214.45	99.8695	1214.45	100.006	1214.45	100.046	1214.93	99.9976	1214.93	100.02	1214.93	100.007	1214.93	99.9959	1214.93	99.9439	1214.93	99.9768	1214.93	99.9384	1214.93	99.9323	1214.93	99.9285
1214.93	99.8598	1214.93	100.024	1214.93	100.05	1214.93	99.995	1214.93	99.9863	1214.93	100.061	1214.93	99.9041	1214.93	100.011	1214.93	100.07	1215.42	100.001	1215.42	100.02	1215.42	100.013	1215.42	99.9994	1215.42	99.9438	1215.42	99.9792	1215.42	99.9373	1215.42	99.9313	1215.42	99.9269
1215.42	99.8771	1215.42	100.02	1215.42	100.064	1215.42	100.007	1215.42	99.9847	1215.42	100.062	1215.42	99.9303	1215.42	100.012	1215.42	100.087	1215.9	100.003	1215.9	100.023	1215.9	100.019	1215.9	100.004	1215.9	99.9466	1215.9	99.983	1215.9	99.9373	1215.9	99.9308	1215.9	99.9261
1215.9	99.8919	1215.9	100.011	1215.9	100.068	1215.9	100.011	1215.9	99.9793	1215.9	100.061	1215.9	99.9466	1215.9	100.012	1215.9	100.096	1216.38	100.003	1216.38	100.027	1216.38	100.024	1216.38	100.01	1216.38	99.9525	1216.38	99.9871	1216.38	99.9377	1216.38	99.9309	1216.38	99.9256
1216.38	99.9055	1216.38	99.9994	1216.38	100.065	1216.38	100.01	1216.38	99.974	1216.38	100.059	1216.38	99.9536	1216.38	100.013	1216.38	100.1	1216.86	100.001	1216.86	100.032	1216.86	100.027	1216.86	100.015	1216.86	99.9609	1216.86	99.9904	1216.86	99.9378	1216.86	99.9314	1216.86	99.9247
1216.86	99.9188	1216.86	99.988	1216.86	100.058	1216.86	100.004	1216.86	99.9715	1216.86	100.057	1216.86	99.9528	1216.86	100.016	1216.86	100.102	1217.35	99.9961	1217.35	100.035	1217.35	100.028	1217.35	100.018	1217.35	99.9705	1217.35	99.9916	1217.35	99.937	1217.35	99.9319	1217.35	99.9224
1217.35	99.9317	1217.35	99.9786	1217.35	100.049	1217.35	99.9951	1217.35	99.9739	1217.35	100.053	1217.35	99.9467	1217.35	100.021	1217.35	100.104	1217.83	99.9897	1217.83	100.035	1217.83	100.027	1217.83	100.019	1217.83	99.9797	1217.83	99.9903	1217.83	99.935	1217.83	99.9322	1217.83	99.9179
1217.83	99.9427	1217.83	99.9716	1217.83	100.04	1217.83	99.9832	1217.83	99.9808	1217.83	100.048	1217.83	99.9369	1217.83	100.026	1217.83	100.104	1218.31	99.9826	1218.31	100.032	1218.31	100.024	1218.31	100.018	1218.31	99.987	1218.31	99.9867	1218.31	99.9318	1218.31	99.9322	1218.31	99.9111
1218.31	99.9494	1218.31	99.9668	1218.31	100.03	1218.31	99.9692	1218.31	99.9901	1218.31	100.038	1218.31	99.9245	1218.31	100.028	1218.31	100.102	1218.79	99.9764	1218.79	100.027	1218.79	100.02	1218.79	100.015	1218.79	99.9913	1218.79	99.9813	1218.79	99.9279	1218.79	99.9322	1218.79	99.9025
1218.79	99.9502	1218.79	99.9637	1218.79	100.019	1218.79	99.954	1218.79	99.9991	1218.79	100.024	1218.79	99.9109	1218.79	100.025	1218.79	100.093	1219.27	99.9723	1219.27	100.02	1219.27	100.015	1219.27	100.01	1219.27	99.9921	1219.27	99.975	1219.27	99.924	1219.27	99.9325	1219.27	99.8933
1219.27	99.9447	1219.27	99.9618	1219.27	100.005	1219.27	99.9386	1219.27	100.005	1219.27	100.006	1219.27	99.8975	1219.27	100.015	1219.27	100.075	1219.76	99.9713	1219.76	100.014	1219.76	100.01	1219.76	100.005	1219.76	99.9897	1219.76	99.9687	1219.76	99.9208	1219.76	99.9336	1219.76	99.885
1219.76	99.9345	1219.76	99.9613	1219.76	99.9882	1219.76	99.9246	1219.76	100.007	1219.76	99.9851	1219.76	99.886	1219.76	100.002	1219.76	100.048	1220.24	99.9737	1220.24	100.008	1220.24	100.007	1220.24	99.9989	1220.24	99.9849	1220.24	99.9626	1220.24	99.9187	1220.24	99.936	1220.24	99.8785
1220.24	99.9229	1220.24	99.9622	1220.24	99.9703	1220.24	99.9139	1220.24	100.004	1220.24	99.9647	1220.24	99.8782	1220.24	99.987	1220.24	100.015	1220.72	99.979	1220.72	100.005	1220.72	100.005	1220.72	99.9929	1220.72	99.979	1220.72	99.957	1220.72	99.9179	1220.72	99.9396	1220.72	99.8744
1220.72	99.9136	1220.72	99.965	1220.72	99.9541	1220.72	99.9078	1220.72	99.9992	1220.72	99.9474	1220.72	99.8756	1220.72	99.976	1220.72	99.9819	1221.2	99.986	1221.2	100.003	1221.2	100.004	1221.2	99.9871	1221.2	99.9727	1221.2	99.9521	1221.2	99.9182	1221.2	99.9441	1221.2	99.8722
1221.2	99.9094	1221.2	99.9699	1221.2	99.9429	1221.2	99.907	1221.2	99.9949	1221.2	99.9351	1221.2	99.8782	1221.2	99.972	1221.2	99.9535	1221.68	99.9932	1221.68	100.004	1221.68	100.003	1221.68	99.9817	1221.68	99.9665	1221.68	99.9479	1221.68	99.9189	1221.68	99.9488	1221.68	99.8712
1221.68	99.9115	1221.68	99.9767	1221.68	99.9394	1221.68	99.9106	1221.68	99.9934	1221.68	99.9288	1221.68	99.8844	1221.68	99.9772	1221.68	99.9352	1222.17	99.9992	1222.17	100.005	1222.17	100.004	1222.17	99.9767	1222.17	99.9604	1222.17	99.9446	1222.17	99.9193	1222.17	99.9525	1222.17	99.8703
1222.17	99.919	1222.17	99.9852	1222.17	99.945	1222.17	99.917	1222.17	99.9962	1222.17	99.9282	1222.17	99.8919	1222.17	99.9906	1222.17	99.9301	1222.65	100.003	1222.65	100.007	1222.65	100.004	1222.65	99.972	1222.65	99.9541	1222.65	99.9426	1222.65	99.9186	1222.65	99.954	1222.65	99.8685
1222.65	99.9297	1222.65	99.9948	1222.65	99.9566	1222.65	99.9244	1222.65	100.004	1222.65	99.9319	1222.65	99.8978	1222.65	100.01	1222.65	99.9383	1223.13	100.003	1223.13	100.009	1223.13	100.004	1223.13	99.9674	1223.13	99.9471	1223.13	99.942	1223.13	99.9163	1223.13	99.9523	1223.13	99.8653
1223.13	99.9402	1223.13	100.005	1223.13	99.9733	1223.13	99.931	1223.13	100.014	1223.13	99.9378	1223.13	99.9002	1223.13	100.03	1223.13	99.9577	1223.61	100.001	1223.61	100.011	1223.61	100.002	1223.61	99.9627	1223.61	99.9394	1223.61	99.9423	1223.61	99.9122	1223.61	99.9466	1223.61	99.8605
1223.61	99.9482	1223.61	100.014	1223.61	99.9913	1223.61	99.9364	1223.61	100.028	1223.61	99.9444	1223.61	99.8988	1223.61	100.048	1223.61	99.9844	1224.09	99.9952	1224.09	100.011	1224.09	99.998	1224.09	99.9577	1224.09	99.9309	1224.09	99.9431	1224.09	99.906	1224.09	99.937	1224.09	99.8542
1224.09	99.9521	1224.09	100.022	1224.09	100.008	1224.09	99.9406	1224.09	100.041	1224.09	99.95	1224.09	99.8946	1224.09	100.06	1224.09	100.014	1224.58	99.9878	1224.58	100.009	1224.58	99.9918	1224.58	99.9526	1224.58	99.9222	1224.58	99.9433	1224.58	99.8985	1224.58	99.9241	1224.58	99.8469
1224.58	99.9516	1224.58	100.028	1224.58	100.02	1224.58	99.9448	1224.58	100.053	1224.58	99.9539	1224.58	99.8897	1224.58	100.066	1224.58	100.041	1225.06	99.9795	1225.06	100.005	1225.06	99.9833	1225.06	99.9476	1225.06	99.9144	1225.06	99.9423	1225.06	99.8903	1225.06	99.909	1225.06	99.839
1225.06	99.9475	1225.06	100.033	1225.06	100.028	1225.06	99.9496	1225.06	100.063	1225.06	99.9554	1225.06	99.8859	1225.06	100.066	1225.06	100.064	1225.54	99.9716	1225.54	99.9988	1225.54	99.9729	1225.54	99.9433	1225.54	99.9082	1225.54	99.9397	1225.54	99.8824	1225.54	99.8935	1225.54	99.8312
1225.54	99.9406	1225.54	100.036	1225.54	100.033	1225.54	99.9549	1225.54	100.07	1225.54	99.9541	1225.54	99.8839	1225.54	100.061	1225.54	100.079	1226.02	99.9657	1226.02	99.9922	1226.02	99.9619	1226.02	99.9405	1226.02	99.9045	1226.02	99.936	1226.02	99.876	1226.02	99.8793	1226.02	99.8246
1226.02	99.9318	1226.02	100.039	1226.02	100.037	1226.02	99.9597	1226.02	100.072	1226.02	99.95	1226.02	99.8833	1226.02	100.053	1226.02	100.085	1226.51	99.9627	1226.51	99.9859	1226.51	99.952	1226.51	99.9398	1226.51	99.9039	1226.51	99.932	1226.51	99.872	1226.51	99.8681	1226.51	99.8197
1226.51	99.9218	1226.51	100.042	1226.51	100.039	1226.51	99.9623	1226.51	100.069	1226.51	99.9433	1226.51	99.8828	1226.51	100.043	1226.51	100.084	1226.99	99.9633	1226.99	99.9814	1226.99	99.9451	1226.99	99.9413	1226.99	99.906	1226.99	99.929	1226.99	99.8711	1226.99	99.8612	1226.99	99.8174
1226.99	99.9113	1226.99	100.046	1226.99	100.042	1226.99	99.9614	1226.99	100.061	1226.99	99.9351	1226.99	99.8809	1226.99	100.033	1226.99	100.076	1227.47	99.9673	1227.47	99.9798	1227.47	99.9423	1227.47	99.9451	1227.47	99.9105	1227.47	99.9282	1227.47	99.8734	1227.47	99.859	1227.47	99.8176
1227.47	99.9016	1227.47	100.05	1227.47	100.044	1227.47	99.9562	1227.47	100.049	1227.47	99.9277	1227.47	99.877	1227.47	100.024	1227.47	100.064	1227.95	99.9739	1227.95	99.9813	1227.95	99.9447	1227.95	99.9503	1227.95	99.9162	1227.95	99.93	1227.95	99.8782	1227.95	99.8611	1227.95	99.8198
1227.95	99.8942	1227.95	100.053	1227.95	100.047	1227.95	99.9477	1227.95	100.034	1227.95	99.9234	1227.95	99.8718	1227.95	100.017	1227.95	100.052	1228.43	99.9815	1228.43	99.9857	1228.43	99.9506	1228.43	99.9559	1228.43	99.9219	1228.43	99.9343	1228.43	99.8842	1228.43	99.8665	1228.43	99.8229
1228.43	99.891	1228.43	100.055	1228.43	100.049	1228.43	99.9383	1228.43	100.02	1228.43	99.9244	1228.43	99.8666	1228.43	100.014	1228.43	100.04	1228.92	99.9884	1228.92	99.9918	1228.92	99.9581	1228.92	99.9607	1228.92	99.9268	1228.92	99.9398	1228.92	99.8899	1228.92	99.8736	1228.92	99.8256
1228.92	99.8933	1228.92	100.054	1228.92	100.051	1228.92	99.9309	1228.92	100.007	1228.92	99.9317	1228.92	99.8631	1228.92	100.013	1228.92	100.03	1229.4	99.9935	1229.4	99.9986	1229.4	99.965	1229.4	99.964	1229.4	99.9302	1229.4	99.9454	1229.4	99.8942	1229.4	99.8811	1229.4	99.8268
1229.4	99.9011	1229.4	100.05	1229.4	100.054	1229.4	99.9283	1229.4	99.9985	1229.4	99.9445	1229.4	99.8623	1229.4	100.016	1229.4	100.022	1229.88	99.9963	1229.88	100.005	1229.88	99.9695	1229.88	99.9659	1229.88	99.9323	1229.88	99.9496	1229.88	99.8962	1229.88	99.888	1229.88	99.826
1229.88	99.9132	1229.88	100.042	1229.88	100.058	1229.88	99.9322	1229.88	99.9942	1229.88	99.9601	1229.88	99.864	1229.88	100.019	1229.88	100.016	1230.36	99.9973	1230.36	100.01	1230.36	99.9707	1230.36	99.9672	1230.36	99.9337	1230.36	99.952	1230.36	99.8961	1230.36	99.8941	1230.36	99.8239
1230.36	99.9268	1230.36	100.033	1230.36	100.063	1230.36	99.9425	1230.36	99.9932	1230.36	99.9745	1230.36	99.8667	1230.36	100.022	1230.36	100.01	1230.84	99.9974	1230.84	100.015	1230.84	99.9688	1230.84	99.9691	1230.84	99.9355	1230.84	99.9524	1230.84	99.8945	1230.84	99.8996	1230.84	99.8216
1230.84	99.9388	1230.84	100.025	1230.84	100.069	1230.84	99.9575	1230.84	99.9939	1230.84	99.9843	1230.84	99.8691	1230.84	100.023	1230.84	100.004	1231.33	99.998	1231.33	100.019	1231.33	99.9652	1231.33	99.9728	1231.33	99.9384	1231.33	99.9515	1231.33	99.8927	1231.33	99.9053	1231.33	99.8205
1231.33	99.9462	1231.33	100.018	1231.33	100.074	1231.33	99.9743	1231.33	99.9941	1231.33	99.987	1231.33	99.8696	1231.33	100.021	1231.33	99.9995	1231.81	99.9999	1231.81	100.022	1231.81	99.9615	1231.81	99.9794	1231.81	99.9428	1231.81	99.9503	1231.81	99.8916	1231.81	99.9115	1231.81	99.8218
1231.81	99.9472	1231.81	100.015	1231.81	100.079	1231.81	99.99	1231.81	99.9923	1231.81	99.9829	1231.81	99.8681	1231.81	100.017	1231.81	99.9964	1232.29	100.003	1232.29	100.023	1232.29	99.9592	1232.29	99.9884	1232.29	99.9481	1232.29	99.9496	1232.29	99.8917	1232.29	99.9182	1232.29	99.8254
1232.29	99.9416	1232.29	100.013	1232.29	100.082	1232.29	100.002	1232.29	99.9876	1232.29	99.974	1232.29	99.8652	1232.29	100.013	1232.29	99.9961	1232.77	100.007	1232.77	100.023	1232.77	99.9586	1232.77	99.9989	1232.77	99.9531	1232.77	99.9495	1232.77	99.8927	1232.77	99.9246	1232.77	99.8303
1232.77	99.9304	1232.77	100.013	1232.77	100.081	1232.77	100.009	1232.77	99.9802	1232.77	99.964	1232.77	99.8621	1232.77	100.009	1232.77	99.9989	1233.26	100.009	1233.26	100.02	1233.26	99.9597	1233.26	100.009	1233.26	99.9563	1233.26	99.9498	1233.26	99.8941	1233.26	99.9296	1233.26	99.835
1233.26	99.9154	1233.26	100.012	1233.26	100.076	1233.26	100.01	1233.26	99.9705	1233.26	99.9558	1233.26	99.8596	1233.26	100.007	1233.26	100.004	1233.74	100.009	1233.74	100.014	1233.74	99.9617	1233.74	100.017	1233.74	99.9565	1233.74	99.9499	1233.74	99.8947	1233.74	99.9319	1233.74	99.8381
1233.74	99.8985	1233.74	100.009	1233.74	100.067	1233.74	100.007	1233.74	99.9595	1233.74	99.9512	1233.74	99.8583	1233.74	100.006	1233.74	100.009	1234.22	100.007	1234.22	100.005	1234.22	99.9635	1234.22	100.021	1234.22	99.9532	1234.22	99.9489	1234.22	99.8939	1234.22	99.9308	1234.22	99.8388
1234.22	99.8809	1234.22	100.003	1234.22	100.054	1234.22	99.999	1234.22	99.948	1234.22	99.9497	1234.22	99.8576	1234.22	100.006	1234.22	100.012	1234.7	100.001	1234.7	99.9958	1234.7	99.965	1234.7	100.022	1234.7	99.9471	1234.7	99.9465	1234.7	99.892	1234.7	99.9265	1234.7	99.8375
1234.7	99.8636	1234.7	99.9961	1234.7	100.037	1234.7	99.9886	1234.7	99.9368	1234.7	99.9495	1234.7	99.8566	1234.7	100.005	1234.7	100.012	1235.18	99.994	1235.18	99.9871	1235.18	99.9665	1235.18	100.019	1235.18	99.94	1235.18	99.9431	1235.18	99.8896	1235.18	99.9202	1235.18	99.8358
1235.18	99.8471	1235.18	99.9886	1235.18	100.018	1235.18	99.9769	1235.18	99.927	1235.18	99.9483	1235.18	99.8544	1235.18	100.002	1235.18	100.008	1235.66	99.988	1235.66	99.9816	1235.66	99.9692	1235.66	100.015	1235.66	99.9338	1235.66	99.9397	1235.66	99.8881	1235.66	99.914	1235.66	99.836
1235.66	99.8325	1235.66	99.983	1235.66	99.9989	1235.66	99.9654	1235.66	99.9199	1235.66	99.9446	1235.66	99.8512	1235.66	99.9988	1235.66	100.003	1236.15	99.9848	1236.15	99.9807	1236.15	99.9741	1236.15	100.012	1236.15	99.9302	1236.15	99.9375	1236.15	99.8886	1236.15	99.9099	1236.15	99.8397
1236.15	99.8211	1236.15	99.9807	1236.15	99.9827	1236.15	99.9553	1236.15	99.9171	1236.15	99.939	1236.15	99.8476	1236.15	99.9966	1236.15	99.999	1236.63	99.9858	1236.63	99.985	1236.63	99.9817	1236.63	100.01	1236.63	99.9303	1236.63	99.938	1236.63	99.892	1236.63	99.9095	1236.63	99.8479
1236.63	99.8148	1236.63	99.9827	1236.63	99.9724	1236.63	99.948	1236.63	99.9202	1236.63	99.9338	1236.63	99.8453	1236.63	99.9971	1236.63	99.9985	1237.11	99.991	1237.11	99.9936	1237.11	99.9918	1237.11	100.01	1237.11	99.9337	1237.11	99.9418	1237.11	99.8983	1237.11	99.9133	1237.11	99.8601
1237.11	99.8153	1237.11	99.9888	1237.11	99.9698	1237.11	99.9443	1237.11	99.9301	1237.11	99.932	1237.11	99.8462	1237.11	100.002	1237.11	100.003	1237.59	99.9996	1237.59	100.004	1237.59	100.003	1237.59	100.012	1237.59	99.9393	1237.59	99.9489	1237.59	99.9066	1237.59	99.9209	1237.59	99.8747
1237.59	99.8233	1237.59	99.998	1237.59	99.9753	1237.59	99.9445	1237.59	99.9464	1237.59	99.9357	1237.59	99.8514	1237.59	100.01	1237.59	100.011	1238.08	100.01	1238.08	100.014	1238.08	100.014	1238.08	100.014	1238.08	99.9452	1238.08	99.9584	1238.08	99.9159	1238.08	99.9308	1238.08	99.8892
1238.08	99.8382	1238.08	100.008	1238.08	99.9875	1238.08	99.948	1238.08	99.9675	1238.08	99.9455	1238.08	99.8611	1238.08	100.02	1238.08	100.022	1238.56	100.02	1238.56	100.022	1238.56	100.022	1238.56	100.016	1238.56	99.9501	1238.56	99.9684	1238.56	99.9247	1238.56	99.9413	1238.56	99.9014
1238.56	99.8572	1238.56	100.018	1238.56	100.003	1238.56	99.954	1238.56	99.9906	1238.56	99.9599	1238.56	99.8746	1238.56	100.028	1238.56	100.032	1239.04	100.029	1239.04	100.025	1239.04	100.026	1239.04	100.017	1239.04	99.9531	1239.04	99.9773	1239.04	99.9323	1239.04	99.9508	1239.04	99.9096
1239.04	99.8765	1239.04	100.024	1239.04	100.019	1239.04	99.9609	1239.04	100.013	1239.04	99.9754	1239.04	99.8901	1239.04	100.034	1239.04	100.038	1239.52	100.035	1239.52	100.025	1239.52	100.025	1239.52	100.017	1239.52	99.9541	1239.52	99.9832	1239.52	99.9383	1239.52	99.9581	1239.52	99.9133
1239.52	99.8919	1239.52	100.025	1239.52	100.03	1239.52	99.9673	1239.52	100.03	1239.52	99.9882	1239.52	99.9057	1239.52	100.033	1239.52	100.039	1240	100.038	1240	100.022	1240	100.019	1240	100.016	1240	99.9538	1240	99.985	1240	99.9427	1240	99.9627	1240	99.9128
1240	99.8995	1240	100.02	1240	100.035	1240	99.9722	1240	100.041	1240	99.9954	1240	99.9191	1240	100.027	1240	100.034	1240.49	100.038	1240.49	100.017	1240.49	100.009	1240.49	100.016	1240.49	99.9526	1240.49	99.9824	1240.49	99.946	1240.49	99.9647	1240.49	99.9091
1240.49	99.8977	1240.49	100.01	1240.49	100.032	1240.49	99.9751	1240.49	100.046	1240.49	99.9962	1240.49	99.9291	1240.49	100.017	1240.49	100.026	1240.97	100.036	1240.97	100.013	1240.97	99.9975	1240.97	100.015	1240.97	99.9508	1240.97	99.976	1240.97	99.9483	1240.97	99.9642	1240.97	99.9035
1240.97	99.8867	1240.97	99.9948	1240.97	100.024	1240.97	99.9755	1240.97	100.043	1240.97	99.9913	1240.97	99.9345	1240.97	100.004	1240.97	100.016	1241.45	100.032	1241.45	100.01	1241.45	99.985	1241.45	100.015	1241.45	99.9484	1241.45	99.9668	1241.45	99.9496	1241.45	99.9617	1241.45	99.8971
1241.45	99.8687	1241.45	99.9781	1241.45	100.013	1241.45	99.9749	1241.45	100.036	1241.45	99.9833	1241.45	99.9354	1241.45	99.9918	1241.45	100.007	1241.93	100.025	1241.93	100.008	1241.93	99.9736	1241.93	100.014	1241.93	99.9448	1241.93	99.9563	1241.93	99.9497	1241.93	99.9574	1241.93	99.8908
1241.93	99.8474	1241.93	99.9621	1241.93	100.003	1241.93	99.9742	1241.93	100.026	1241.93	99.9748	1241.93	99.9325	1241.93	99.9814	1241.93	100.002	1242.41	100.018	1242.41	100.007	1242.41	99.964	1242.41	100.012	1242.41	99.9396	1242.41	99.9459	1242.41	99.9481	1242.41	99.9518	1242.41	99.885
1242.41	99.827	1242.41	99.9493	1242.41	99.9952	1242.41	99.9747	1242.41	100.016	1242.41	99.9681	1242.41	99.9276	1242.41	99.9746	1242.41	100.002	1242.9	100.01	1242.9	100.006	1242.9	99.9568	1242.9	100.008	1242.9	99.9331	1242.9	99.9367	1242.9	99.9448	1242.9	99.9455	1242.9	99.8799
1242.9	99.8112	1242.9	99.9411	1242.9	99.9934	1242.9	99.977	1242.9	100.007	1242.9	99.9643	1242.9	99.9228	1242.9	99.9727	1242.9	100.008	1243.38	100.001	1243.38	100.004	1243.38	99.952	1243.38	100.001	1243.38	99.926	1243.38	99.9299	1243.38	99.9398	1243.38	99.9394	1243.38	99.876
1243.38	99.8027	1243.38	99.9379	1243.38	99.9982	1243.38	99.9818	1243.38	100.001	1243.38	99.9638	1243.38	99.9209	1243.38	99.9763	1243.38	100.021	1243.86	99.9934	1243.86	100.001	1243.86	99.949	1243.86	99.9914	1243.86	99.92	1243.86	99.926	1243.86	99.9337	1243.86	99.9346	1243.86	99.8732
1243.86	99.8023	1243.86	99.9386	1243.86	100.01	1243.86	99.989	1243.86	100	1243.86	99.9664	1243.86	99.9237	1243.86	99.9862	1243.86	100.039	1244.34	99.9874	1244.34	99.9991	1244.34	99.9474	1244.34	99.9817	1244.34	99.9164	1244.34	99.9255	1244.34	99.9274	1244.34	99.9321	1244.34	99.8721
1244.34	99.8098	1244.34	99.9417	1244.34	100.026	1244.34	99.9984	1244.34	100.003	1244.34	99.972	1244.34	99.9324	1244.34	100.002	1244.34	100.062	1244.83	99.9827	1244.83	99.9979	1244.83	99.9467	1244.83	99.9734	1244.83	99.9166	1244.83	99.9286	1244.83	99.9221	1244.83	99.9326	1244.83	99.873
1244.83	99.8236	1244.83	99.9462	1244.83	100.046	1244.83	100.009	1244.83	100.01	1244.83	99.9804	1244.83	99.9464	1244.83	100.023	1244.83	100.085	1245.31	99.9809	1245.31	99.9989	1245.31	99.9466	1245.31	99.9684	1245.31	99.9208	1245.31	99.9351	1245.31	99.9186	1245.31	99.9364	1245.31	99.8765
1245.31	99.8412	1245.31	99.9514	1245.31	100.065	1245.31	100.02	1245.31	100.017	1245.31	99.9917	1245.31	99.9635	1245.31	100.046	1245.31	100.106	1245.79	99.9818	1245.79	100.002	1245.79	99.9474	1245.79	99.9678	1245.79	99.9283	1245.79	99.9448	1245.79	99.9177	1245.79	99.9427	1245.79	99.8826
1245.79	99.8602	1245.79	99.958	1245.79	100.08	1245.79	100.028	1245.79	100.022	1245.79	100.005	1245.79	99.9807	1245.79	100.068	1245.79	100.121	1246.27	99.9852	1246.27	100.008	1246.27	99.9495	1246.27	99.9719	1246.27	99.9379	1246.27	99.9569	1246.27	99.9196	1246.27	99.9507	1246.27	99.8914
1246.27	99.8779	1246.27	99.9672	1246.27	100.09	1246.27	100.034	1246.27	100.025	1246.27	100.02	1246.27	99.9928	1246.27	100.085	1246.27	100.127	1246.75	99.9904	1246.75	100.015	1246.75	99.9531	1246.75	99.9799	1246.75	99.9475	1246.75	99.9703	1246.75	99.9242	1246.75	99.9588	1246.75	99.902
1246.75	99.8919	1246.75	99.9797	1246.75	100.091	1246.75	100.034	1246.75	100.022	1246.75	100.035	1246.75	99.9985	1246.75	100.094	1246.75	100.125	1247.24	99.9964	1247.24	100.022	1247.24	99.9585	1247.24	99.9903	1247.24	99.9554	1247.24	99.9836	1247.24	99.9307	1247.24	99.9657	1247.24	99.9135
1247.24	99.9008	1247.24	99.9954	1247.24	100.085	1247.24	100.028	1247.24	100.015	1247.24	100.046	1247.24	99.9968	1247.24	100.094	1247.24	100.116	1247.72	100.003	1247.72	100.026	1247.72	99.9652	1247.72	100.001	1247.72	99.9608	1247.72	99.9954	1247.72	99.938	1247.72	99.9701	1247.72	99.9244
1247.72	99.9037	1247.72	100.013	1247.72	100.073	1247.72	100.016	1247.72	100.005	1247.72	100.051	1247.72	99.9883	1247.72	100.087	1247.72	100.102	1248.2	100.008	1248.2	100.029	1248.2	99.9725	1248.2	100.01	1248.2	99.963	1248.2	100.004	1248.2	99.945	1248.2	99.9715	1248.2	99.9331
1248.2	99.9011	1248.2	100.029	1248.2	100.058	1248.2	99.9986	1248.2	99.9932	1248.2	100.049	1248.2	99.9752	1248.2	100.074	1248.2	100.088	1248.68	100.012	1248.68	100.028	1248.68	99.9795	1248.68	100.016	1248.68	99.9624	1248.68	100.009	1248.68	99.9506	1248.68	99.9699	1248.68	99.9387
1248.68	99.8944	1248.68	100.041	1248.68	100.046	1248.68	99.9777	1248.68	99.9831	1248.68	100.04	1248.68	99.9607	1248.68	100.06	1248.68	100.077	1249.16	100.015	1249.16	100.025	1249.16	99.9852	1249.16	100.018	1249.16	99.9598	1249.16	100.01	1249.16	99.9546	1249.16	99.966	1249.16	99.9407
1249.16	99.8859	1249.16	100.046	1249.16	100.039	1249.16	99.9565	1249.16	99.9762	1249.16	100.025	1249.16	99.9483	1249.16	100.048	1249.16	100.07	1249.65	100.015	1249.65	100.02	1249.65	99.9892	1249.65	100.018	1249.65	99.9562	1249.65	100.008	1249.65	99.957	1249.65	99.9607	1249.65	99.9396
1249.65	99.8783	1249.65	100.045	1249.65	100.039	1249.65	99.9385	1249.65	99.9727	1249.65	100.007	1249.65	99.9406	1249.65	100.038	1249.65	100.068	1250.13	100.013	1250.13	100.014	1250.13	99.9917	1250.13	100.016	1250.13	99.9526	1250.13	100.002	1250.13	99.9589	1250.13	99.9553	1250.13	99.9366
1250.13	99.8742	1250.13	100.038	1250.13	100.045	1250.13	99.9266	1250.13	99.9723	1250.13	99.9878	1250.13	99.9391	1250.13	100.032	1250.13	100.071	1250.61	100.01	1250.61	100.01	1250.61	99.9934	1250.61	100.014	1250.61	99.9498	1250.61	99.9955	1250.61	99.9614	1250.61	99.9512	1250.61	99.9333
1250.61	99.8751	1250.61	100.029	1250.61	100.055	1250.61	99.9223	1250.61	99.974	1250.61	99.9715	1250.61	99.944	1250.61	100.028	1250.61	100.076	1251.09	100.005	1251.09	100.007	1251.09	99.9951	1251.09	100.013	1251.09	99.9482	1251.09	99.9885	1251.09	99.9656	1251.09	99.9492	1251.09	99.9312
1251.09	99.8814	1251.09	100.02	1251.09	100.065	1251.09	99.9256	1251.09	99.9768	1251.09	99.9595	1251.09	99.9539	1251.09	100.025	1251.09	100.083	1251.58	99.9995	1251.58	100.008	1251.58	99.9976	1251.58	100.012	1251.58	99.9481	1251.58	99.9822	1251.58	99.9722	1251.58	99.9497	1251.58	99.9313
1251.58	99.8919	1251.58	100.015	1251.58	100.073	1251.58	99.9348	1251.58	99.9787	1251.58	99.9529	1251.58	99.9667	1251.58	100.022	1251.58	100.09	1252.06	99.9941	1252.06	100.01	1252.06	100.001	1252.06	100.011	1252.06	99.9492	1252.06	99.9775	1252.06	99.9809	1252.06	99.9523	1252.06	99.9339
1252.06	99.9041	1252.06	100.015	1252.06	100.075	1252.06	99.9468	1252.06	99.9811	1252.06	99.9519	1252.06	99.9795	1252.06	100.017	1252.06	100.096	1252.54	99.9891	1252.54	100.015	1252.54	100.004	1252.54	100.01	1252.54	99.9513	1252.54	99.9746	1252.54	99.9906	1252.54	99.9562	1252.54	99.9386
1252.54	99.9152	1252.54	100.017	1252.54	100.07	1252.54	99.9582	1252.54	99.9838	1252.54	99.9553	1252.54	99.9897	1252.54	100.013	1252.54	100.098	1253.02	99.9848	1253.02	100.021	1253.02	100.007	1253.02	100.008	1253.02	99.9538	1253.02	99.9733	1253.02	99.9997	1253.02	99.9604	1253.02	99.945
1253.02	99.9227	1253.02	100.02	1253.02	100.058	1253.02	99.9661	1253.02	99.9864	1253.02	99.9617	1253.02	99.9952	1253.02	100.008	1253.02	100.097	1253.5	99.9813	1253.5	100.027	1253.5	100.008	1253.5	100.004	1253.5	99.9562	1253.5	99.9732	1253.5	100.007	1253.5	99.9638	1253.5	99.9521
1253.5	99.9253	1253.5	100.02	1253.5	100.042	1253.5	99.969	1253.5	99.9878	1253.5	99.9689	1253.5	99.9949	1253.5	100.003	1253.5	100.091	1253.99	99.9784	1253.99	100.034	1253.99	100.007	1253.99	99.9985	1253.99	99.9583	1253.99	99.974	1253.99	100.011	1253.99	99.9659	1253.99	99.9594
1253.99	99.9231	1253.99	100.018	1253.99	100.023	1253.99	99.9666	1253.99	99.987	1253.99	99.9751	1253.99	99.9891	1253.99	99.9991	1253.99	100.081	1254.47	99.9764	1254.47	100.039	1254.47	100.002	1254.47	99.9931	1254.47	99.9601	1254.47	99.9754	1254.47	100.012	1254.47	99.9667	1254.47	99.9664
1254.47	99.9181	1254.47	100.012	1254.47	100.003	1254.47	99.9607	1254.47	99.9837	1254.47	99.9789	1254.47	99.9797	1254.47	99.9958	1254.47	100.066	1254.95	99.9754	1254.95	100.042	1254.95	99.9955	1254.95	99.9886	1254.95	99.9618	1254.95	99.9771	1254.95	100.011	1254.95	99.9669	1254.95	99.9727
1254.95	99.9133	1254.95	100.004	1254.95	99.9865	1254.95	99.9539	1254.95	99.9785	1254.95	99.9794	1254.95	99.9697	1254.95	99.9938	1254.95	100.049	1255.43	99.9753	1255.43	100.044	1255.43	99.9872	1255.43	99.9859	1255.43	99.9638	1255.43	99.9793	1255.43	100.008	1255.43	99.9673	1255.43	99.9777
1255.43	99.9115	1255.43	99.9997	1255.43	99.9758	1255.43	99.9489	1255.43	99.9734	1255.43	99.977	1255.43	99.9621	1255.43	99.9939	1255.43	100.033	1255.91	99.9765	1255.91	100.043	1255.91	99.9785	1255.91	99.9856	1255.91	99.9663	1255.91	99.9818	1255.91	100.005	1255.91	99.9687	1255.91	99.9809
1255.91	99.9146	1255.91	100.001	1255.91	99.9734	1255.91	99.9482	1255.91	99.9712	1255.91	99.9727	1255.91	99.96	1255.91	99.9974	1255.91	100.02	1256.4	99.9789	1256.4	100.04	1256.4	99.9705	1256.4	99.9873	1256.4	99.9698	1256.4	99.9849	1256.4	100.002	1256.4	99.9715	1256.4	99.9819
1256.4	99.923	1256.4	100.009	1256.4	99.9804	1256.4	99.9527	1256.4	99.975	1256.4	99.9679	1256.4	99.9645	1256.4	100.006	1256.4	100.013	1256.88	99.9823	1256.88	100.034	1256.88	99.9642	1256.88	99.9907	1256.88	99.9741	1256.88	99.9887	1256.88	99.9997	1256.88	99.9753	1256.88	99.9809
1256.88	99.9356	1256.88	100.025	1256.88	99.9963	1256.88	99.9624	1256.88	99.9862	1256.88	99.9643	1256.88	99.9753	1256.88	100.019	1256.88	100.011	1257.36	99.9864	1257.36	100.027	1257.36	99.9602	1257.36	99.9949	1257.36	99.9789	1257.36	99.9931	1257.36	99.9978	1257.36	99.9795	1257.36	99.9787
1257.36	99.9495	1257.36	100.046	1257.36	100.018	1257.36	99.9757	1257.36	100.004	1257.36	99.9629	1257.36	99.9902	1257.36	100.037	1257.36	100.015	1257.84	99.991	1257.84	100.02	1257.84	99.9593	1257.84	99.9993	1257.84	99.9842	1257.84	99.9982	1257.84	99.9963	1257.84	99.9832	1257.84	99.9767
1257.84	99.9611	1257.84	100.068	1257.84	100.042	1257.84	99.9901	1257.84	100.027	1257.84	99.9636	1257.84	100.005	1257.84	100.058	1257.84	100.022	1258.33	99.9956	1258.33	100.013	1258.33	99.9618	1258.33	100.004	1258.33	99.9897	1258.33	100.004	1258.33	99.9953	1258.33	99.9858	1258.33	99.9771
1258.33	99.9677	1258.33	100.087	1258.33	100.063	1258.33	100.003	1258.33	100.049	1258.33	99.9657	1258.33	100.017	1258.33	100.079	1258.33	100.032	1258.81	99.9998	1258.81	100.007	1258.81	99.9678	1258.81	100.008	1258.81	99.9955	1258.81	100.01	1258.81	99.9954	1258.81	99.987	1258.81	99.9808
1258.81	99.9673	1258.81	100.097	1258.81	100.076	1258.81	100.011	1258.81	100.066	1258.81	99.9673	1258.81	100.023	1258.81	100.096	1258.81	100.042	1259.29	100.003	1259.29	100.004	1259.29	99.9769	1259.29	100.013	1259.29	100.001	1259.29	100.016	1259.29	99.9972	1259.29	99.9871	1259.29	99.9877
1259.29	99.9598	1259.29	100.099	1259.29	100.078	1259.29	100.013	1259.29	100.074	1259.29	99.9668	1259.29	100.022	1259.29	100.106	1259.29	100.052	1259.77	100.005	1259.77	100.004	1259.77	99.9883	1259.77	100.018	1259.77	100.007	1259.77	100.02	1259.77	100.001	1259.77	99.9865	1259.77	99.9969
1259.77	99.9464	1259.77	100.091	1259.77	100.07	1259.77	100.008	1259.77	100.073	1259.77	99.9626	1259.77	100.014	1259.77	100.109	1259.77	100.06	1260.25	100.006	1260.25	100.005	1260.25	100.001	1260.25	100.022	1260.25	100.012	1260.25	100.023	1260.25	100.006	1260.25	99.9858	1260.25	100.006
1260.25	99.9299	1260.25	100.076	1260.25	100.055	1260.25	99.9969	1260.25	100.064	1260.25	99.9539	1260.25	100.003	1260.25	100.104	1260.25	100.067	1260.73	100.004	1260.73	100.007	1260.73	100.013	1260.73	100.024	1260.73	100.015	1260.73	100.023	1260.73	100.012	1260.73	99.9854	1260.73	100.014
1260.73	99.9128	1260.73	100.058	1260.73	100.037	1260.73	99.9816	1260.73	100.049	1260.73	99.9413	1260.73	99.9915	1260.73	100.093	1260.73	100.071	1261.22	100.001	1261.22	100.008	1261.22	100.023	1261.22	100.024	1261.22	100.015	1261.22	100.02	1261.22	100.017	1261.22	99.985	1261.22	100.017
1261.22	99.8975	1261.22	100.041	1261.22	100.019	1261.22	99.9655	1261.22	100.035	1261.22	99.9258	1261.22	99.982	1261.22	100.078	1261.22	100.072	1261.7	99.9962	1261.7	100.008	1261.7	100.03	1261.7	100.022	1261.7	100.012	1261.7	100.016	1261.7	100.021	1261.7	99.9846	1261.7	100.017
1261.7	99.8854	1261.7	100.028	1261.7	100.005	1261.7	99.9523	1261.7	100.025	1261.7	99.9093	1261.7	99.9763	1261.7	100.061	1261.7	100.069	1262.18	99.9918	1262.18	100.007	1262.18	100.034	1262.18	100.017	1262.18	100.006	1262.18	100.01	1262.18	100.023	1262.18	99.9839	1262.18	100.012
1262.18	99.8765	1262.18	100.019	1262.18	99.9961	1262.18	99.9448	1262.18	100.02	1262.18	99.8936	1262.18	99.9739	1262.18	100.044	1262.18	100.061	1262.66	99.9892	1262.66	100.004	1262.66	100.035	1262.66	100.01	1262.66	99.9975	1262.66	100.003	1262.66	100.023	1262.66	99.9829	1262.66	100.006
1262.66	99.8697	1262.66	100.016	1262.66	99.9907	1262.66	99.944	1262.66	100.021	1262.66	99.88	1262.66	99.9726	1262.66	100.028	1262.66	100.049	1263.15	99.9897	1263.15	100.002	1263.15	100.033	1263.15	100.004	1263.15	99.9889	1263.15	99.9973	1263.15	100.022	1263.15	99.982	1263.15	99.9998
1263.15	99.8637	1263.15	100.016	1263.15	99.9874	1263.15	99.9493	1263.15	100.026	1263.15	99.8695	1263.15	99.9695	1263.15	100.014	1263.15	100.033	1263.63	99.994	1263.63	100.002	1263.63	100.029	1263.63	99.9983	1263.63	99.9816	1263.63	99.9925	1263.63	100.021	1263.63	99.9819	1263.63	99.9952
1263.63	99.8566	1263.63	100.018	1263.63	99.9849	1263.63	99.9578	1263.63	100.032	1263.63	99.862	1263.63	99.962	1263.63	99.9999	1263.63	100.016	1264.11	100.002	1264.11	100.004	1264.11	100.024	1264.11	99.9948	1264.11	99.977	1264.11	99.9887	1264.11	100.021	1264.11	99.983	1264.11	99.9925
1264.11	99.8476	1264.11	100.02	1264.11	99.9828	1264.11	99.966	1264.11	100.037	1264.11	99.8571	1264.11	99.9486	1264.11	99.9861	1264.11	99.9997	1264.59	100.011	1264.59	100.01	1264.59	100.018	1264.59	99.9936	1264.59	99.9756	1264.59	99.9856	1264.59	100.021	1264.59	99.9856	1264.59	99.9916
1264.59	99.8366	1264.59	100.02	1264.59	99.9818	1264.59	99.9702	1264.59	100.037	1264.59	99.8544	1264.59	99.9299	1264.59	99.9724	1264.59	99.9863	1265.07	100.02	1265.07	100.017	1265.07	100.012	1265.07	99.9942	1265.07	99.9771	1265.07	99.983	1265.07	100.02	1265.07	99.9893	1265.07	99.9915
1265.07	99.8245	1265.07	100.019	1265.07	99.9835	1265.07	99.9684	1265.07	100.033	1265.07	99.8534	1265.07	99.9083	1265.07	99.9593	1265.07	99.9776	1265.56	100.027	1265.56	100.026	1265.56	100.007	1265.56	99.9958	1265.56	99.9804	1265.56	99.9804	1265.56	100.019	1265.56	99.9935	1265.56	99.9915
1265.56	99.8131	1265.56	100.017	1265.56	99.9891	1265.56	99.96	1265.56	100.025	1265.56	99.8542	1265.56	99.8877	1265.56	99.948	1265.56	99.9746	1266.04	100.03	1266.04	100.033	1266.04	100.004	1266.04	99.9976	1266.04	99.984	1266.04	99.9779	1266.04	100.017	1266.04	99.9972	1266.04	99.9912
1266.04	99.8043	1266.04	100.014	1266.04	99.9989	1266.04	99.9469	1266.04	100.014	1266.04	99.8569	1266.04	99.8719	1266.04	99.9403	1266.04	99.9773	1266.52	100.028	1266.52	100.038	1266.52	100.002	1266.52	99.999	1266.52	99.9866	1266.52	99.9757	1266.52	100.014	1266.52	99.9999	1266.52	99.9902
1266.52	99.7996	1266.52	100.011	1266.52	100.012	1266.52	99.9318	1266.52	100.002	1266.52	99.8619	1266.52	99.8633	1266.52	99.9378	1266.52	99.9847	1267	100.022	1267	100.039	1267	100.002	1267	99.9994	1267	99.9877	1267	99.9743	1267	100.011	1267	100.001	1267	99.9888
1267	99.7996	1267	100.008	1267	100.027	1267	99.9177	1267	99.9914	1267	99.8694	1267	99.8623	1267	99.9415	1267	99.9947	1267.48	100.015	1267.48	100.038	1267.48	100.004	1267.48	99.9991	1267.48	99.9872	1267.48	99.9738	1267.48	100.009	1267.48	100.001	1267.48	99.9869
1267.48	99.8035	1267.48	100.004	1267.48	100.04	1267.48	99.9068	1267.48	99.9832	1267.48	99.8789	1267.48	99.8666	1267.48	99.951	1267.48	100.004	1267.97	100.007	1267.97	100.035	1267.97	100.005	1267.97	99.9981	1267.97	99.9859	1267.97	99.9743	1267.97	100.009	1267.97	100.001	1267.97	99.9844
1267.97	99.8097	1267.97	99.9985	1267.97	100.049	1267.97	99.9002	1267.97	99.9772	1267.97	99.8893	1267.97	99.8729	1267.97	99.9644	1267.97	100.01	1268.45	100.002	1268.45	100.032	1268.45	100.007	1268.45	99.9968	1268.45	99.9845	1268.45	99.9755	1268.45	100.009	1268.45	100	1268.45	99.9813
1268.45	99.8154	1268.45	99.9901	1268.45	100.053	1268.45	99.8975	1268.45	99.9724	1268.45	99.8989	1268.45	99.8768	1268.45	99.9786	1268.45	100.01	1268.93	99.9991	1268.93	100.029	1268.93	100.007	1268.93	99.9958	1268.93	99.9837	1268.93	99.9773	1268.93	100.01	1268.93	100	1268.93	99.9776
1268.93	99.8184	1268.93	99.9787	1268.93	100.05	1268.93	99.8981	1268.93	99.9673	1268.93	99.906	1268.93	99.8752	1268.93	99.9899	1268.93	100	1269.41	99.9995	1269.41	100.028	1269.41	100.005	1269.41	99.9951	1269.41	99.9839	1269.41	99.9793	1269.41	100.01	1269.41	100.001	1269.41	99.9742
1269.41	99.817	1269.41	99.9648	1269.41	100.041	1269.41	99.9009	1269.41	99.9611	1269.41	99.9094	1269.41	99.8672	1269.41	99.9955	1269.41	99.9834	1269.89	100.002	1269.89	100.029	1269.89	100.003	1269.89	99.9951	1269.89	99.9851	1269.89	99.9818	1269.89	100.009	1269.89	100.003	1269.89	99.9719
1269.89	99.8113	1269.89	99.9508	1269.89	100.028	1269.89	99.9056	1269.89	99.9542	1269.89	99.91	1269.89	99.8547	1269.89	99.9944	1269.89	99.9614	1270.38	100.005	1270.38	100.03	1270.38	100.002	1270.38	99.9958	1270.38	99.9869	1270.38	99.9849	1270.38	100.006	1270.38	100.005	1270.38	99.9721
1270.38	99.803	1270.38	99.9392	1270.38	100.012	1270.38	99.9124	1270.38	99.9481	1270.38	99.9081	1270.38	99.8416	1270.38	99.9876	1270.38	99.9389	1270.86	100.007	1270.86	100.03	1270.86	100.001	1270.86	99.9971	1270.86	99.9887	1270.86	99.9889	1270.86	100.001	1270.86	100.006	1270.86	99.9754
1270.86	99.7949	1270.86	99.9331	1270.86	99.9965	1270.86	99.9218	1270.86	99.9454	1270.86	99.9064	1270.86	99.8326	1270.86	99.9784	1270.86	99.9211	1271.34	100.007	1271.34	100.03	1271.34	100	1271.34	99.9986	1271.34	99.9898	1271.34	99.9936	1271.34	99.9938	1271.34	100.005	1271.34	99.9818
1271.34	99.7905	1271.34	99.935	1271.34	99.9838	1271.34	99.9338	1271.34	99.9485	1271.34	99.9072	1271.34	99.8319	1271.34	99.9709	1271.34	99.9123	1271.82	100.005	1271.82	100.028	1271.82	99.9999	1271.82	100	1271.82	99.9898	1271.82	99.9986	1271.82	99.9862	1271.82	100.003	1271.82	99.9904
1271.82	99.7924	1271.82	99.9453	1271.82	99.9758	1271.82	99.9477	1271.82	99.9585	1271.82	99.9124	1271.82	99.8409	1271.82	99.9687	1271.82	99.9145	1272.31	100	1272.31	100.024	1272.31	99.9984	1272.31	100.002	1272.31	99.9887	1272.31	100.003	1272.31	99.9787	1272.31	99.9999	1272.31	99.9995
1272.31	99.8021	1272.31	99.9632	1272.31	99.9732	1272.31	99.9623	1272.31	99.9747	1272.31	99.9222	1272.31	99.8589	1272.31	99.974	1272.31	99.927	1272.79	99.994	1272.79	100.019	1272.79	99.995	1272.79	100.003	1272.79	99.9866	1272.79	100.005	1272.79	99.9719	1272.79	99.9959	1272.79	100.007
1272.79	99.819	1272.79	99.9853	1272.79	99.9757	1272.79	99.9756	1272.79	99.9943	1272.79	99.9354	1272.79	99.8821	1272.79	99.9861	1272.79	99.9466	1273.27	99.9875	1273.27	100.014	1273.27	99.9894	1273.27	100.004	1273.27	99.9839	1273.27	100.005	1273.27	99.9662	1273.27	99.9919	1273.27	100.013
1273.27	99.8409	1273.27	100.008	1273.27	99.9815	1273.27	99.9858	1273.27	100.013	1273.27	99.9493	1273.27	99.9057	1273.27	100.003	1273.27	99.969	1273.75	99.9819	1273.75	100.01	1273.75	99.9823	1273.75	100.005	1273.75	99.9814	1273.75	100.002	1273.75	99.9619	1273.75	99.989	1273.75	100.015
1273.75	99.8651	1273.75	100.026	1273.75	99.9884	1273.75	99.9921	1273.75	100.027	1273.75	99.9611	1273.75	99.9252	1273.75	100.02	1273.75	99.9887	1274.23	99.9785	1274.23	100.006	1274.23	99.975	1274.23	100.007	1274.23	99.9795	1274.23	99.9965	1274.23	99.9594	1274.23	99.9879	1274.23	100.015
1274.23	99.8882	1274.23	100.038	1274.23	99.9942	1274.23	99.9949	1274.23	100.035	1274.23	99.9688	1274.23	99.9375	1274.23	100.035	1274.23	100.004	1274.72	99.9781	1274.72	100.003	1274.72	99.9687	1274.72	100.01	1274.72	99.979	1274.72	99.99	1274.72	99.9589	1274.72	99.9886	1274.72	100.013
1274.72	99.9083	1274.72	100.043	1274.72	99.9979	1274.72	99.9952	1274.72	100.035	1274.72	99.9719	1274.72	99.9421	1274.72	100.046	1274.72	100.015	1275.2	99.9811	1275.2	100.002	1275.2	99.965	1275.2	100.013	1275.2	99.9801	1275.2	99.9838	1275.2	99.9608	1275.2	99.9909	1275.2	100.011
1275.2	99.9237	1275.2	100.042	1275.2	99.9995	1275.2	99.9949	1275.2	100.032	1275.2	99.9712	1275.2	99.9403	1275.2	100.053	1275.2	100.022	1275.68	99.9872	1275.68	100.001	1275.68	99.9644	1275.68	100.015	1275.68	99.9825	1275.68	99.979	1275.68	99.965	1275.68	99.9944	1275.68	100.01
1275.68	99.9342	1275.68	100.037	1275.68	100	1275.68	99.9957	1275.68	100.027	1275.68	99.9693	1275.68	99.9346	1275.68	100.057	1275.68	100.027	1276.16	99.9958	1276.16	100.002	1276.16	99.9666	1276.16	100.017	1276.16	99.9858	1276.16	99.9763	1276.16	99.9711	1276.16	99.9984	1276.16	100.008
1276.16	99.9398	1276.16	100.032	1276.16	100.003	1276.16	99.9984	1276.16	100.025	1276.16	99.9681	1276.16	99.9278	1276.16	100.061	1276.16	100.034	1276.64	100.005	1276.64	100.005	1276.64	99.9705	1276.64	100.018	1276.64	99.9893	1276.64	99.9755	1276.64	99.9784	1276.64	100.002	1276.64	100.007
1276.64	99.9408	1276.64	100.031	1276.64	100.008	1276.64	100.003	1276.64	100.029	1276.64	99.9698	1276.64	99.9226	1276.64	100.066	1276.64	100.042	1277.13	100.014	1277.13	100.007	1277.13	99.9747	1277.13	100.016	1277.13	99.992	1277.13	99.9759	1277.13	99.9857	1277.13	100.005	1277.13	100.005
1277.13	99.9376	1277.13	100.034	1277.13	100.019	1277.13	100.009	1277.13	100.039	1277.13	99.9756	1277.13	99.9204	1277.13	100.073	1277.13	100.053	1277.61	100.021	1277.61	100.011	1277.61	99.9779	1277.61	100.013	1277.61	99.9934	1277.61	99.9765	1277.61	99.992	1277.61	100.007	1277.61	100.003
1277.61	99.9303	1277.61	100.042	1277.61	100.034	1277.61	100.016	1277.61	100.053	1277.61	99.9854	1277.61	99.9222	1277.61	100.083	1277.61	100.066	1278.09	100.024	1278.09	100.013	1278.09	99.9787	1278.09	100.007	1278.09	99.993	1278.09	99.9766	1278.09	99.9964	1278.09	100.008	1278.09	100
1278.09	99.9193	1278.09	100.052	1278.09	100.052	1278.09	100.023	1278.09	100.07	1278.09	99.9988	1278.09	99.9282	1278.09	100.093	1278.09	100.079	1278.57	100.023	1278.57	100.014	1278.57	99.9768	1278.57	100.001	1278.57	99.9908	1278.57	99.9758	1278.57	99.9985	1278.57	100.006	1278.57	99.9975
1278.57	99.9052	1278.57	100.063	1278.57	100.072	1278.57	100.029	1278.57	100.086	1278.57	100.015	1278.57	99.9382	1278.57	100.104	1278.57	100.091	1279.06	100.019	1279.06	100.013	1279.06	99.9722	1279.06	99.9934	1279.06	99.9869	1279.06	99.9744	1279.06	99.9981	1279.06	100.003	1279.06	99.9945
1279.06	99.8892	1279.06	100.073	1279.06	100.092	1279.06	100.033	1279.06	100.1	1279.06	100.032	1279.06	99.9516	1279.06	100.114	1279.06	100.1	1279.54	100.011	1279.54	100.009	1279.54	99.9653	1279.54	99.9857	1279.54	99.9817	1279.54	99.9731	1279.54	99.9954	1279.54	99.9962	1279.54	99.9909
1279.54	99.8733	1279.54	100.081	1279.54	100.109	1279.54	100.036	1279.54	100.111	1279.54	100.049	1279.54	99.9672	1279.54	100.122	1279.54	100.105	1280.02	100.003	1280.02	100.002	1280.02	99.9571	1280.02	99.9776	1280.02	99.9756	1280.02	99.9726	1280.02	99.991	1280.02	99.9871	1280.02	99.9864
1280.02	99.8589	1280.02	100.087	1280.02	100.123	1280.02	100.036	1280.02	100.118	1280.02	100.063	1280.02	99.9831	1280.02	100.127	1280.02	100.105	1280.5	99.9946	1280.5	99.9941	1280.5	99.9488	1280.5	99.969	1280.5	99.9688	1280.5	99.9733	1280.5	99.9857	1280.5	99.976	1280.5	99.9808
1280.5	99.8476	1280.5	100.092	1280.5	100.132	1280.5	100.033	1280.5	100.12	1280.5	100.073	1280.5	99.9968	1280.5	100.128	1280.5	100.101	1280.98	99.9871	1280.98	99.9862	1280.98	99.9418	1280.98	99.9602	1280.98	99.9616	1280.98	99.9753	1280.98	99.9805	1280.98	99.9637	1280.98	99.9742
1280.98	99.8399	1280.98	100.095	1280.98	100.135	1280.98	100.025	1280.98	100.117	1280.98	100.076	1280.98	100.005	1280.98	100.126	1280.98	100.092	1281.47	99.981	1281.47	99.9798	1281.47	99.937	1281.47	99.9515	1281.47	99.9543	1281.47	99.9782	1281.47	99.9762	1281.47	99.9516	1281.47	99.9673
1281.47	99.8357	1281.47	100.097	1281.47	100.13	1281.47	100.013	1281.47	100.109	1281.47	100.07	1281.47	100.007	1281.47	100.119	1281.47	100.08	1281.95	99.9765	1281.95	99.9761	1281.95	99.9349	1281.95	99.9435	1281.95	99.9473	1281.95	99.9814	1281.95	99.9735	1281.95	99.9411	1281.95	99.9612
1281.95	99.8342	1281.95	100.097	1281.95	100.118	1281.95	99.9947	1281.95	100.095	1281.95	100.055	1281.95	100	1281.95	100.109	1281.95	100.066	1282.43	99.9728	1282.43	99.9754	1282.43	99.9352	1282.43	99.937	1282.43	99.941	1282.43	99.9839	1282.43	99.9728	1282.43	99.9333	1282.43	99.9567
1282.43	99.8344	1282.43	100.096	1282.43	100.099	1282.43	99.9724	1282.43	100.077	1282.43	100.032	1282.43	99.9865	1282.43	100.095	1282.43	100.052	1282.91	99.9696	1282.91	99.9775	1282.91	99.9368	1282.91	99.9326	1282.91	99.9356	1282.91	99.985	1282.91	99.9738	1282.91	99.9289	1282.91	99.9543
1282.91	99.8358	1282.91	100.092	1282.91	100.073	1282.91	99.9471	1282.91	100.055	1282.91	100.005	1282.91	99.9679	1282.91	100.079	1282.91	100.04	1283.39	99.9663	1283.39	99.9814	1283.39	99.9382	1283.39	99.9305	1283.39	99.9315	1283.39	99.9841	1283.39	99.9758	1283.39	99.9276	1283.39	99.9538
1283.39	99.838	1283.39	100.085	1283.39	100.043	1283.39	99.9209	1283.39	100.034	1283.39	99.9777	1283.39	99.9481	1283.39	100.063	1283.39	100.028	1283.88	99.9628	1283.88	99.9857	1283.88	99.938	1283.88	99.9305	1283.88	99.9286	1283.88	99.9809	1283.88	99.9778	1283.88	99.929	1283.88	99.9546
1283.88	99.8411	1283.88	100.075	1283.88	100.013	1283.88	99.8962	1283.88	100.013	1283.88	99.9538	1283.88	99.9305	1283.88	100.047	1283.88	100.018	1284.36	99.9593	1284.36	99.9895	1284.36	99.9356	1284.36	99.9321	1284.36	99.9268	1284.36	99.9755	1284.36	99.979	1284.36	99.9322	1284.36	99.9559
1284.36	99.8453	1284.36	100.065	1284.36	99.9859	1284.36	99.8753	1284.36	99.996	1284.36	99.9364	1284.36	99.9176	1284.36	100.033	1284.36	100.007	1284.84	99.9564	1284.84	99.992	1284.84	99.9316	1284.84	99.9349	1284.84	99.9257	1284.84	99.9684	1284.84	99.9786	1284.84	99.9364	1284.84	99.9574
1284.84	99.8506	1284.84	100.054	1284.84	99.9643	1284.84	99.8602	1284.84	99.9826	1284.84	99.9265	1284.84	99.9104	1284.84	100.022	1284.84	99.9963	1285.32	99.9551	1285.32	99.9931	1285.32	99.9274	1285.32	99.9382	1285.32	99.925	1285.32	99.9607	1285.32	99.9768	1285.32	99.9412	1285.32	99.9593
1285.32	99.8564	1285.32	100.044	1285.32	99.95	1285.32	99.8518	1285.32	99.9728	1285.32	99.9238	1285.32	99.9083	1285.32	100.012	1285.32	99.9851	1285.81	99.9561	1285.81	99.9931	1285.81	99.9252	1285.81	99.9418	1285.81	99.9248	1285.81	99.9535	1285.81	99.9744	1285.81	99.9466	1285.81	99.9624
1285.81	99.8618	1285.81	100.035	1285.81	99.9432	1285.81	99.8503	1285.81	99.9665	1285.81	99.927	1285.81	99.9095	1285.81	100.006	1285.81	99.975	1286.29	99.96	1286.29	99.9927	1286.29	99.9269	1286.29	99.9457	1286.29	99.9252	1286.29	99.9481	1286.29	99.9725	1286.29	99.9528	1286.29	99.9677
1286.29	99.8657	1286.29	100.028	1286.29	99.9427	1286.29	99.8549	1286.29	99.9635	1286.29	99.9346	1286.29	99.9122	1286.29	100.002	1286.29	99.9678	1286.77	99.9669	1286.77	99.9925	1286.77	99.9338	1286.77	99.95	1286.77	99.9266	1286.77	99.9458	1286.77	99.9722	1286.77	99.96	1286.77	99.9759
1286.77	99.8674	1286.77	100.021	1286.77	99.9469	1286.77	99.8639	1286.77	99.9641	1286.77	99.9455	1286.77	99.9147	1286.77	100.002	1286.77	99.9653	1287.25	99.9764	1287.25	99.9931	1287.25	99.9455	1287.25	99.9548	1287.25	99.9296	1287.25	99.947	1287.25	99.9742	1287.25	99.968	1287.25	99.9866
1287.25	99.8667	1287.25	100.015	1287.25	99.9541	1287.25	99.8754	1287.25	99.9692	1287.25	99.9588	1287.25	99.9163	1287.25	100.004	1287.25	99.9683	1287.73	99.9877	1287.73	99.9951	1287.73	99.9603	1287.73	99.96	1287.73	99.9349	1287.73	99.9516	1287.73	99.9783	1287.73	99.9765	1287.73	99.9986
1287.73	99.8641	1287.73	100.008	1287.73	99.9628	1287.73	99.8871	1287.73	99.979	1287.73	99.9738	1287.73	99.9172	1287.73	100.009	1287.73	99.9764	1288.22	99.9994	1288.22	99.9983	1288.22	99.9758	1288.22	99.9653	1288.22	99.9426	1288.22	99.959	1288.22	99.9837	1288.22	99.9849	1288.22	100.01
1288.22	99.8605	1288.22	100.002	1288.22	99.9718	1288.22	99.8973	1288.22	99.9923	1288.22	99.9891	1288.22	99.9176	1288.22	100.013	1288.22	99.9879	1288.7	100.01	1288.7	100.003	1288.7	99.9894	1288.7	99.9704	1288.7	99.9526	1288.7	99.9678	1288.7	99.9891	1288.7	99.9924	1288.7	100.019
1288.7	99.8569	1288.7	99.9965	1288.7	99.9801	1288.7	99.9049	1288.7	100.007	1288.7	100.002	1288.7	99.9177	1288.7	100.013	1288.7	100	1289.18	100.019	1289.18	100.008	1289.18	99.9996	1289.18	99.975	1289.18	99.9641	1289.18	99.9767	1289.18	99.9931	1289.18	99.9985	1289.18	100.025
1289.18	99.8538	1289.18	99.9917	1289.18	99.9867	1289.18	99.9092	1289.18	100.02	1289.18	100.011	1289.18	99.9171	1289.18	100.008	1289.18	100.011	1289.66	100.026	1289.66	100.014	1289.66	100.005	1289.66	99.9791	1289.66	99.9761	1289.66	99.9844	1289.66	99.9948	1289.66	100.002	1289.66	100.028
1289.66	99.8509	1289.66	99.9877	1289.66	99.991	1289.66	99.9106	1289.66	100.028	1289.66	100.012	1289.66	99.9153	1289.66	99.9952	1289.66	100.019	1290.14	100.029	1290.14	100.02	1290.14	100.007	1290.14	99.9826	1290.14	99.9875	1290.14	99.9903	1290.14	99.9938	1290.14	100.004	1290.14	100.027
1290.14	99.8477	1290.14	99.9842	1290.14	99.9923	1290.14	99.9093	1290.14	100.027	1290.14	100.004	1290.14	99.9115	1290.14	99.9745	1290.14	100.022	1290.63	100.03	1290.63	100.025	1290.63	100.007	1290.63	99.9859	1290.63	99.9971	1290.63	99.994	1290.63	99.9902	1290.63	100.004	1290.63	100.024
1290.63	99.843	1290.63	99.9811	1290.63	99.9905	1290.63	99.9062	1290.63	100.016	1290.63	99.9889	1290.63	99.9056	1290.63	99.9495	1290.63	100.023	1291.11	100.028	1291.11	100.027	1291.11	100.004	1291.11	99.9892	1291.11	100.004	1291.11	99.9958	1291.11	99.9842	1291.11	100.001	1291.11	100.021
1291.11	99.8364	1291.11	99.9783	1291.11	99.9864	1291.11	99.9021	1291.11	99.9972	1291.11	99.9692	1291.11	99.8986	1291.11	99.9245	1291.11	100.02	1291.59	100.024	1291.59	100.026	1291.59	99.9993	1291.59	99.9924	1291.59	100.006	1291.59	99.9963	1291.59	99.9767	1291.59	99.9965	1291.59	100.016
1291.59	99.8278	1291.59	99.9758	1291.59	99.981	1291.59	99.8978	1291.59	99.9734	1291.59	99.9493	1291.59	99.8917	1291.59	99.9043	1291.59	100.016	1292.07	100.019	1292.07	100.023	1292.07	99.9947	1292.07	99.9953	1292.07	100.005	1292.07	99.9962	1292.07	99.9686	1292.07	99.9907	1292.07	100.011
1292.07	99.8179	1292.07	99.9737	1292.07	99.9759	1292.07	99.8947	1292.07	99.9492	1292.07	99.9339	1292.07	99.8869	1292.07	99.8927	1292.07	100.011	1292.56	100.013	1292.56	100.018	1292.56	99.9904	1292.56	99.9977	1292.56	100.001	1292.56	99.9963	1292.56	99.961	1292.56	99.9848	1292.56	100.006
1292.56	99.8076	1292.56	99.9721	1292.56	99.9722	1292.56	99.8941	1292.56	99.9282	1292.56	99.9259	1292.56	99.8852	1292.56	99.8911	1292.56	100.005	1293.04	100.007	1293.04	100.013	1293.04	99.9871	1293.04	99.9992	1293.04	99.995	1293.04	99.9971	1293.04	99.9549	1293.04	99.9807	1293.04	100.001
1293.04	99.7983	1293.04	99.9705	1293.04	99.9702	1293.04	99.897	1293.04	99.9135	1293.04	99.9264	1293.04	99.8866	1293.04	99.8986	1293.04	99.9993	1293.52	100.002	1293.52	100.008	1293.52	99.9858	1293.52	99.9995	1293.52	99.988	1293.52	99.999	1293.52	99.9517	1293.52	99.9798	1293.52	99.9966
1293.52	99.7909	1293.52	99.9681	1293.52	99.9698	1293.52	99.9043	1293.52	99.9062	1293.52	99.9341	1293.52	99.8899	1293.52	99.9122	1293.52	99.9945	1294	100	1294	100.005	1294	99.9869	1294	99.9986	1294	99.9818	1294	100.002	1294	99.9521	1294	99.9831	1294	99.9942
1294	99.7858	1294	99.9639	1294	99.9702	1294	99.9156	1294	99.9059	1294	99.946	1294	99.8932	1294	99.9278	1294	99.9909	1294.48	100.001	1294.48	100.006	1294.48	99.9908	1294.48	99.9967	1294.48	99.9772	1294.48	100.006	1294.48	99.9564	1294.48	99.9904	1294.48	99.9946
1294.48	99.7833	1294.48	99.9572	1294.48	99.9705	1294.48	99.9295	1294.48	99.9112	1294.48	99.9588	1294.48	99.8942	1294.48	99.942	1294.48	99.9887	1294.96	100.004	1294.96	100.01	1294.96	99.9964	1294.96	99.994	1294.96	99.9748	1294.96	100.01	1294.96	99.9641	1294.96	100	1294.96	99.998
1294.96	99.7831	1294.96	99.9479	1294.96	99.9706	1294.96	99.9436	1294.96	99.9207	1294.96	99.9699	1294.96	99.8914	1294.96	99.9527	1294.96	99.9874	1295.45	100.01	1295.45	100.015	1295.45	100.003	1295.45	99.9909	1295.45	99.9741	1295.45	100.014	1295.45	99.9739	1295.45	100.01	1295.45	100.004
1295.45	99.7845	1295.45	99.937	1295.45	99.9709	1295.45	99.9553	1295.45	99.9334	1295.45	99.9776	1295.45	99.8847	1295.45	99.9595	1295.45	99.9866	1295.93	100.016	1295.93	100.02	1295.93	100.007	1295.93	99.9874	1295.93	99.9745	1295.93	100.016	1295.93	99.9838	1295.93	100.016	1295.93	100.01
1295.93	99.787	1295.93	99.9264	1295.93	99.9723	1295.93	99.9622	1295.93	99.9483	1295.93	99.9817	1295.93	99.8751	1295.93	99.9636	1295.93	99.9849	1296.41	100.022	1296.41	100.023	1296.41	100.009	1296.41	99.9836	1296.41	99.9749	1296.41	100.017	1296.41	99.9919	1296.41	100.017	1296.41	100.014
1296.41	99.7899	1296.41	99.9185	1296.41	99.9759	1296.41	99.9628	1296.41	99.9647	1296.41	99.9826	1296.41	99.8647	1296.41	99.9667	1296.41	99.982	1296.89	100.026	1296.89	100.022	1296.89	100.007	1296.89	99.9793	1296.89	99.9743	1296.89	100.016	1296.89	99.9973	1296.89	100.012	1296.89	100.016
1296.89	99.7925	1296.89	99.915	1296.89	99.9821	1296.89	99.9572	1296.89	99.9813	1296.89	99.981	1296.89	99.8556	1296.89	99.9702	1296.89	99.9778	1297.38	100.027	1297.38	100.017	1297.38	100.001	1297.38	99.9744	1297.38	99.9725	1297.38	100.013	1297.38	99.9989	1297.38	100.001	1297.38	100.014
1297.38	99.7942	1297.38	99.9166	1297.38	99.99	1297.38	99.9464	1297.38	99.996	1297.38	99.9771	1297.38	99.8491	1297.38	99.9749	1297.38	99.9733	1297.86	100.025	1297.86	100.007	1297.86	99.9927	1297.86	99.9691	1297.86	99.9691	1297.86	100.009	1297.86	99.9973	1297.86	99.987	1297.86	100.01
1297.86	99.7949	1297.86	99.9226	1297.86	99.9981	1297.86	99.9323	1297.86	100.007	1297.86	99.9707	1297.86	99.8458	1297.86	99.9805	1297.86	99.9697	1298.34	100.019	1298.34	99.9954	1298.34	99.9838	1298.34	99.9635	1298.34	99.9645	1298.34	100.003	1298.34	99.9933	1298.34	99.9731	1298.34	100.003
1298.34	99.7945	1298.34	99.9309	1298.34	100.004	1298.34	99.9164	1298.34	100.01	1298.34	99.9617	1298.34	99.8453	1298.34	99.9864	1298.34	99.968	1298.82	100.012	1298.82	99.9832	1298.82	99.9759	1298.82	99.9584	1298.82	99.959	1298.82	99.9971	1298.82	99.9885	1298.82	99.9624	1298.82	99.9956
1298.82	99.7933	1298.82	99.9387	1298.82	100.005	1298.82	99.9	1298.82	100.006	1298.82	99.9498	1298.82	99.8467	1298.82	99.9913	1298.82	99.9687	1299.31	100.004	1299.31	99.9728	1299.31	99.9698	1299.31	99.9545	1299.31	99.9531	1299.31	99.9912	1299.31	99.9838	1299.31	99.9566	1299.31	99.9897
1299.31	99.792	1299.31	99.9437	1299.31	99.9998	1299.31	99.8836	1299.31	99.9935	1299.31	99.9361	1299.31	99.849	1299.31	99.9946	1299.31	99.9712	1299.79	99.9972	1299.79	99.9662	1299.79	99.9657	1299.79	99.9526	1299.79	99.9472	1299.79	99.9861	1299.79	99.98	1299.79	99.9565	1299.79	99.9861
1299.79	99.7913	1299.79	99.9446	1299.79	99.9886	1299.79	99.8677	1299.79	99.9741	1299.79	99.9218	1299.79	99.8526	1299.79	99.9959	1299.79	99.9742	1300.27	99.9917	1300.27	99.9642	1300.27	99.9632	1300.27	99.9533	1300.27	99.9418	1300.27	99.9819	1300.27	99.9777	1300.27	99.961	1300.27	99.9851
1300.27	99.7912	1300.27	99.9418	1300.27	99.9728	1300.27	99.8532	1300.27	99.9514	1300.27	99.909	1300.27	99.8579	1300.27	99.9952	1300.27	99.9762	1300.75	99.9888	1300.75	99.9673	1300.75	99.9618	1300.75	99.9565	1300.75	99.9374	1300.75	99.9789	1300.75	99.9772	1300.75	99.9685	1300.75	99.9863
1300.75	99.7917	1300.75	99.9372	1300.75	99.9556	1300.75	99.8414	1300.75	99.9295	1300.75	99.9	1300.75	99.8656	1300.75	99.9927	1300.75	99.9767	1301.23	99.9888	1301.23	99.9748	1301.23	99.9612	1301.23	99.9619	1301.23	99.9347	1301.23	99.9775	1301.23	99.9789	1301.23	99.9775	1301.23	99.9893
1301.23	99.7922	1301.23	99.9337	1301.23	99.9406	1301.23	99.8345	1301.23	99.9129	1301.23	99.8967	1301.23	99.8758	1301.23	99.9889	1301.23	99.976	1301.71	99.9915	1301.71	99.9853	1301.71	99.9614	1301.71	99.9686	1301.71	99.9344	1301.71	99.9775	1301.71	99.9834	1301.71	99.9866	1301.71	99.9936
1301.71	99.7927	1301.71	99.9344	1301.71	99.9317	1301.71	99.8348	1301.71	99.9048	1301.71	99.9004	1301.71	99.8881	1301.71	99.9845	1301.71	99.9761	1302.2	99.9967	1302.2	99.9976	1302.2	99.9627	1302.2	99.9758	1302.2	99.9371	1302.2	99.9791	1302.2	99.9907	1302.2	99.9951	1302.2	99.9988
1302.2	99.7935	1302.2	99.9411	1302.2	99.9318	1302.2	99.8437	1302.2	99.9069	1302.2	99.9115	1302.2	99.902	1302.2	99.9805	1302.2	99.9789	1302.68	100.004	1302.68	100.01	1302.68	99.9652	1302.68	99.9823	1302.68	99.9429	1302.68	99.9816	1302.68	100.001	1302.68	100.003	1302.68	100.005
1302.68	99.796	1302.68	99.9544	1302.68	99.9427	1302.68	99.8617	1302.68	99.9185	1302.68	99.9292	1302.68	99.9163	1302.68	99.9782	1302.68	99.9864	1303.16	100.011	1303.16	100.02	1303.16	99.9688	1303.16	99.9877	1303.16	99.9512	1303.16	99.9845	1303.16	100.012	1303.16	100.01	1303.16	100.011
1303.16	99.8024	1303.16	99.9727	1303.16	99.9645	1303.16	99.8873	1303.16	99.9383	1303.16	99.9519	1303.16	99.9304	1303.16	99.9791	1303.16	99.999	1303.64	100.018	1303.64	100.027	1303.64	99.9728	1303.64	99.9917	1303.64	99.9609	1303.64	99.9868	1303.64	100.023	1303.64	100.015	1303.64	100.017
1303.64	99.8147	1303.64	99.9934	1303.64	99.9953	1303.64	99.9176	1303.64	99.9615	1303.64	99.977	1303.64	99.9444	1303.64	99.9843	1303.64	100.016	1304.13	100.025	1304.13	100.031	1304.13	99.9762	1304.13	99.9942	1304.13	99.9703	1304.13	99.9877	1304.13	100.031	1304.13	100.017	1304.13	100.023
1304.13	99.8341	1304.13	100.013	1304.13	100.032	1304.13	99.9487	1304.13	99.9838	1304.13	100.001	1304.13	99.9587	1304.13	99.994	1304.13	100.034	1304.61	100.029	1304.61	100.03	1304.61	99.9779	1304.61	99.9954	1304.61	99.9777	1304.61	99.9869	1304.61	100.035	1304.61	100.016	1304.61	100.027
1304.61	99.8599	1304.61	100.028	1304.61	100.069	1304.61	99.977	1304.61	100.002	1304.61	100.022	1304.61	99.974	1304.61	100.007	1304.61	100.051	1305.09	100.031	1305.09	100.026	1305.09	99.9772	1305.09	99.9954	1305.09	99.9817	1305.09	99.9844	1305.09	100.034	1305.09	100.01	1305.09	100.03
1305.09	99.8893	1305.09	100.037	1305.09	100.103	1305.09	99.9995	1305.09	100.013	1305.09	100.036	1305.09	99.9905	1305.09	100.022	1305.09	100.063	1305.57	100.031	1305.57	100.019	1305.57	99.974	1305.57	99.9945	1305.57	99.9818	1305.57	99.9811	1305.57	100.029	1305.57	100.001	1305.57	100.031
1305.57	99.9174	1305.57	100.04	1305.57	100.129	1305.57	100.015	1305.57	100.016	1305.57	100.042	1305.57	100.007	1305.57	100.035	1305.57	100.069	1306.05	100.028	1306.05	100.01	1306.05	99.969	1306.05	99.9927	1306.05	99.978	1306.05	99.978	1306.05	100.02	1306.05	99.9893	1306.05	100.03
1306.05	99.9386	1306.05	100.036	1306.05	100.142	1306.05	100.022	1306.05	100.013	1306.05	100.039	1306.05	100.023	1306.05	100.043	1306.05	100.066	1306.54	100.025	1306.54	100.001	1306.54	99.9635	1306.54	99.9903	1306.54	99.9715	1306.54	99.9763	1306.54	100.011	1306.54	99.9771	1306.54	100.028
1306.54	99.9484	1306.54	100.028	1306.54	100.142	1306.54	100.021	1306.54	100.003	1306.54	100.028	1306.54	100.034	1306.54	100.043	1306.54	100.056	1307.02	100.022	1307.02	99.9933	1307.02	99.9586	1307.02	99.9876	1307.02	99.9637	1307.02	99.9767	1307.02	100.003	1307.02	99.9669	1307.02	100.024
1307.02	99.9437	1307.02	100.018	1307.02	100.13	1307.02	100.014	1307.02	99.9904	1307.02	100.013	1307.02	100.039	1307.02	100.035	1307.02	100.039	1307.5	100.019	1307.5	99.9878	1307.5	99.9555	1307.5	99.9851	1307.5	99.9562	1307.5	99.9793	1307.5	99.9976	1307.5	99.9604	1307.5	100.02
1307.5	99.9249	1307.5	100.008	1307.5	100.108	1307.5	100.002	1307.5	99.9766	1307.5	99.9953	1307.5	100.037	1307.5	100.021	1307.5	100.018	1307.98	100.016	1307.98	99.9848	1307.98	99.9547	1307.98	99.9832	1307.98	99.9504	1307.98	99.9834	1307.98	99.996	1307.98	99.9586	1307.98	100.017
1307.98	99.8953	1307.98	99.9997	1307.98	100.082	1307.98	99.9865	1307.98	99.9645	1307.98	99.9788	1307.98	100.027	1307.98	100.002	1307.98	99.994	1308.46	100.016	1308.46	99.9843	1308.46	99.9561	1308.46	99.9822	1308.46	99.947	1308.46	99.9878	1308.46	99.9969	1308.46	99.961	1308.46	100.014
1308.46	99.8604	1308.46	99.9947	1308.46	100.056	1308.46	99.9694	1308.46	99.9565	1308.46	99.966	1308.46	100.012	1308.46	99.9845	1308.46	99.9715	1308.95	100.017	1308.95	99.9855	1308.95	99.9587	1308.95	99.9819	1308.95	99.946	1308.95	99.9911	1308.95	99.9989	1308.95	99.9664	1308.95	100.011
1308.95	99.826	1308.95	99.993	1308.95	100.034	1308.95	99.9522	1308.95	99.9538	1308.95	99.9585	1308.95	99.9951	1308.95	99.9709	1308.95	99.9527	1309.43	100.019	1309.43	99.9877	1309.43	99.9616	1309.43	99.9819	1309.43	99.9473	1309.43	99.9922	1309.43	100	1309.43	99.9728	1309.43	100.008
1309.43	99.7972	1309.43	99.9944	1309.43	100.021	1309.43	99.9365	1309.43	99.9571	1309.43	99.9566	1309.43	99.9791	1309.43	99.9643	1309.43	99.9398	1309.91	100.022	1309.91	99.9902	1309.91	99.9635	1309.91	99.9818	1309.91	99.95	1309.91	99.9907	1309.91	100.001	1309.91	99.9787	1309.91	100.006
1309.91	99.7776	1309.91	99.9983	1309.91	100.016	1309.91	99.923	1309.91	99.9654	1309.91	99.9595	1309.91	99.9664	1309.91	99.9652	1309.91	99.9338	1310.39	100.025	1310.39	99.9925	1310.39	99.9639	1310.39	99.9811	1310.39	99.9533	1310.39	99.9868	1310.39	99.999	1310.39	99.9829	1310.39	100.003
1310.39	99.7682	1310.39	100.004	1310.39	100.017	1310.39	99.9117	1310.39	99.9766	1310.39	99.9654	1310.39	99.9575	1310.39	99.9723	1310.39	99.9339	1310.88	100.028	1310.88	99.9946	1310.88	99.9627	1310.88	99.9801	1310.88	99.9567	1310.88	99.9814	1310.88	99.9964	1310.88	99.9853	1310.88	100.001
1310.88	99.7683	1310.88	100.01	1310.88	100.021	1310.88	99.9019	1310.88	99.9875	1310.88	99.9724	1310.88	99.9518	1310.88	99.9823	1310.88	99.938	1311.36	100.032	1311.36	99.9968	1311.36	99.9602	1311.36	99.9792	1311.36	99.9598	1311.36	99.9759	1311.36	99.9938	1311.36	99.9865	1311.36	99.9995
1311.36	99.7758	1311.36	100.015	1311.36	100.025	1311.36	99.8923	1311.36	99.9944	1311.36	99.9781	1311.36	99.9475	1311.36	99.9917	1311.36	99.9427	1311.84	100.035	1311.84	99.9996	1311.84	99.9576	1311.84	99.9793	1311.84	99.9625	1311.84	99.9718	1311.84	99.9923	1311.84	99.9872	1311.84	99.9999
1311.84	99.7878	1311.84	100.019	1311.84	100.024	1311.84	99.8819	1311.84	99.9944	1311.84	99.9809	1311.84	99.9428	1311.84	99.9967	1311.84	99.9451	1312.32	100.039	1312.32	100.004	1312.32	99.9559	1312.32	99.981	1312.32	99.9649	1312.32	99.9703	1312.32	99.9928	1312.32	99.9883	1312.32	100.002
1312.32	99.8011	1312.32	100.019	1312.32	100.019	1312.32	99.8705	1312.32	99.9863	1312.32	99.9797	1312.32	99.9366	1312.32	99.9951	1312.32	99.9434	1312.8	100.042	1312.8	100.009	1312.8	99.956	1312.8	99.9845	1312.8	99.9672	1312.8	99.9718	1312.8	99.9956	1312.8	99.9899	1312.8	100.007
1312.8	99.8127	1312.8	100.016	1312.8	100.01	1312.8	99.8589	1312.8	99.9712	1312.8	99.9749	1312.8	99.929	1312.8	99.9866	1312.8	99.9379	1313.29	100.045	1313.29	100.015	1313.29	99.9581	1313.29	99.9894	1313.29	99.9695	1313.29	99.9761	1313.29	100	1313.29	99.9917	1313.29	100.013
1313.29	99.8205	1313.29	100.011	1313.29	99.9989	1313.29	99.8491	1313.29	99.9517	1313.29	99.9672	1313.29	99.9212	1313.29	99.9728	1313.29	99.9309	1313.77	100.046	1313.77	100.022	1313.77	99.9617	1313.77	99.9942	1313.77	99.9717	1313.77	99.9821	1313.77	100.006	1313.77	99.9926	1313.77	100.019
1313.77	99.824	1313.77	100.004	1313.77	99.9901	1313.77	99.8432	1313.77	99.9327	1313.77	99.9587	1313.77	99.9153	1313.77	99.9567	1313.77	99.9262	1314.25	100.045	1314.25	100.029	1314.25	99.9657	1314.25	99.9974	1314.25	99.9736	1314.25	99.9884	1314.25	100.011	1314.25	99.9915	1314.25	100.024
1314.25	99.8241	1314.25	99.9966	1314.25	99.9865	1314.25	99.8432	1314.25	99.9183	1314.25	99.9515	1314.25	99.9137	1314.25	99.9423	1314.25	99.9276	1314.73	100.042	1314.73	100.034	1314.73	99.9688	1314.73	99.9978	1314.73	99.9747	1314.73	99.9935	1314.73	100.016	1314.73	99.9875	1314.73	100.026
1314.73	99.8227	1314.73	99.9902	1314.73	99.9897	1314.73	99.8497	1314.73	99.9115	1314.73	99.9469	1314.73	99.918	1314.73	99.9325	1314.73	99.937	1315.21	100.037	1315.21	100.039	1315.21	99.9698	1315.21	99.9948	1315.21	99.9745	1315.21	99.9962	1315.21	100.017	1315.21	99.9804	1315.21	100.024
1315.21	99.8229	1315.21	99.9856	1315.21	99.9992	1315.21	99.862	1315.21	99.9134	1315.21	99.9455	1315.21	99.9284	1315.21	99.9291	1315.21	99.9545	1315.7	100.03	1315.7	100.042	1315.7	99.9683	1315.7	99.989	1315.7	99.9726	1315.7	99.996	1315.7	100.017	1315.7	99.9705	1315.7	100.019
1315.7	99.8275	1315.7	99.9831	1315.7	100.013	1315.7	99.8782	1315.7	99.9229	1315.7	99.9469	1315.7	99.9439	1315.7	99.9322	1315.7	99.9776	1316.18	100.022	1316.18	100.043	1316.18	99.9645	1316.18	99.9816	1316.18	99.9692	1316.18	99.9931	1316.18	100.013	1316.18	99.9591	1316.18	100.011
1316.18	99.8378	1316.18	99.9827	1316.18	100.028	1316.18	99.8958	1316.18	99.9371	1316.18	99.9497	1316.18	99.9618	1316.18	99.9399	1316.18	100.002	1316.66	100.014	1316.66	100.043	1316.66	99.9593	1316.66	99.9742	1316.66	99.9647	1316.66	99.9887	1316.66	100.007	1316.66	99.9476	1316.66	100.004
1316.66	99.8535	1316.66	99.9838	1316.66	100.042	1316.66	99.9117	1316.66	99.9527	1316.66	99.9522	1316.66	99.9786	1316.66	99.9494	1316.66	100.024	1317.14	100.007	1317.14	100.043	1317.14	99.9539	1317.14	99.9684	1317.14	99.9599	1317.14	99.9838	1317.14	100	1317.14	99.9377	1317.14	99.9972
1317.14	99.8724	1317.14	99.9859	1317.14	100.05	1317.14	99.9235	1317.14	99.9665	1317.14	99.9532	1317.14	99.9903	1317.14	99.9579	1317.14	100.039	1317.62	100.001	1317.62	100.04	1317.62	99.9492	1317.62	99.9654	1317.62	99.9556	1317.62	99.9801	1317.62	99.9927	1317.62	99.9311	1317.62	99.9935
1317.62	99.8901	1317.62	99.9881	1317.62	100.053	1317.62	99.9291	1317.62	99.9762	1317.62	99.952	1317.62	99.9934	1317.62	99.963	1317.62	100.044	1318.11	99.9957	1318.11	100.038	1318.11	99.946	1318.11	99.9653	1318.11	99.9528	1318.11	99.9784	1318.11	99.9861	1318.11	99.9286	1318.11	99.9928
1318.11	99.902	1318.11	99.9893	1318.11	100.048	1318.11	99.9275	1318.11	99.9803	1318.11	99.9488	1318.11	99.9861	1318.11	99.9637	1318.11	100.038	1318.59	99.9912	1318.59	100.034	1318.59	99.9445	1318.59	99.9679	1318.59	99.9521	1318.59	99.9793	1318.59	99.9817	1318.59	99.9306	1318.59	99.9946
1318.59	99.9045	1318.59	99.9884	1318.59	100.038	1318.59	99.9183	1318.59	99.9788	1318.59	99.9446	1318.59	99.9682	1318.59	99.9605	1318.59	100.023	1319.07	99.9871	1319.07	100.029	1319.07	99.9445	1319.07	99.9722	1319.07	99.9537	1319.07	99.9823	1319.07	99.9803	1319.07	99.9367	1319.07	99.9976
1319.07	99.8959	1319.07	99.984	1319.07	100.023	1319.07	99.9019	1319.07	99.9724	1319.07	99.9401	1319.07	99.942	1319.07	99.9548	1319.07	100.001	1319.55	99.983	1319.55	100.023	1319.55	99.946	1319.55	99.9773	1319.55	99.9571	1319.55	99.9865	1319.55	99.9823	1319.55	99.9459	1319.55	100
1319.55	99.8775	1319.55	99.9753	1319.55	100.005	1319.55	99.8798	1319.55	99.9627	1319.55	99.9365	1319.55	99.9117	1319.55	99.9483	1319.55	99.9744	1320.04	99.979	1320.04	100.018	1320.04	99.9489	1320.04	99.9821	1320.04	99.9618	1320.04	99.9905	1320.04	99.9878	1320.04	99.9571	1320.04	100.002
1320.04	99.8529	1320.04	99.9623	1320.04	99.9877	1320.04	99.8545	1320.04	99.9517	1320.04	99.934	1320.04	99.8821	1320.04	99.9423	1320.04	99.9471	1320.52	99.9756	1320.52	100.013	1320.52	99.9535	1320.52	99.9859	1320.52	99.9669	1320.52	99.9934	1320.52	99.9959	1320.52	99.9689	1320.52	100.002
1320.52	99.8273	1320.52	99.9467	1320.52	99.9726	1320.52	99.8291	1320.52	99.9418	1320.52	99.9333	1320.52	99.8579	1320.52	99.9373	1320.52	99.9223	1321	99.9736	1321	100.009	1321	99.9598	1321	99.9882	1321	99.9718	1321	99.9945	1321	100.006	1321	99.9801	1321	99.9997
1321	99.8055	1321	99.9315	1321	99.9627	1321	99.8074	1321	99.9354	1321	99.9348	1321	99.8426	1321	99.9334	1321	99.9032	1321.48	99.9734	1321.48	100.006	1321.48	99.9677	1321.48	99.9887	1321.48	99.9758	1321.48	99.9937	1321.48	100.016	1321.48	99.9897	1321.48	99.9964
1321.48	99.7913	1321.48	99.9202	1321.48	99.9602	1321.48	99.793	1321.48	99.9348	1321.48	99.9397	1321.48	99.8382	1321.48	99.9304	1321.48	99.892	1321.96	99.9755	1321.96	100.005	1321.96	99.9767	1321.96	99.988	1321.96	99.9789	1321.96	99.9916	1321.96	100.025	1321.96	99.9972	1321.96	99.9925
1321.96	99.7863	1321.96	99.9162	1321.96	99.9666	1321.96	99.7884	1321.96	99.9409	1321.96	99.9487	1321.96	99.8447	1321.96	99.9289	1321.96	99.8901	1322.45	99.9798	1322.45	100.006	1322.45	99.986	1322.45	99.9867	1322.45	99.9815	1322.45	99.9892	1322.45	100.034	1322.45	100.002	1322.45	99.989
1322.45	99.7905	1322.45	99.9216	1322.45	99.9815	1322.45	99.7945	1322.45	99.9535	1322.45	99.9624	1322.45	99.8606	1322.45	99.9296	1322.45	99.8975	1322.93	99.9859	1322.93	100.008	1322.93	99.9948	1322.93	99.986	1322.93	99.984	1322.93	99.9877	1322.93	100.04	1322.93	100.006	1322.93	99.9868
1322.93	99.8021	1322.93	99.9365	1322.93	100.003	1322.93	99.8103	1322.93	99.9708	1322.93	99.9802	1322.93	99.883	1322.93	99.9338	1322.93	99.9125	1323.41	99.9933	1323.41	100.013	1323.41	100.002	1323.41	99.9873	1323.41	99.9872	1323.41	99.9881	1323.41	100.045	1323.41	100.007	1323.41	99.9868
1323.41	99.8181	1323.41	99.9583	1323.41	100.027	1323.41	99.8328	1323.41	99.9891	1323.41	100	1323.41	99.9083	1323.41	99.9427	1323.41	99.9324	1323.89	100.001	1323.89	100.02	1323.89	100.009	1323.89	99.9915	1323.89	99.9916	1323.89	99.9908	1323.89	100.049	1323.89	100.008	1323.89	99.9897
1323.89	99.8351	1323.89	99.9832	1323.89	100.05	1323.89	99.8577	1323.89	100.005	1323.89	100.019	1323.89	99.9327	1323.89	99.9564	1323.89	99.9532	1324.38	100.009	1324.38	100.028	1324.38	100.013	1324.38	99.9987	1324.38	99.9971	1324.38	99.9956	1324.38	100.05	1324.38	100.008	1324.38	99.9956
1324.38	99.8497	1324.38	100.007	1324.38	100.067	1324.38	99.881	1324.38	100.015	1324.38	100.034	1324.38	99.953	1324.38	99.9737	1324.38	99.9716	1324.86	100.016	1324.86	100.038	1324.86	100.017	1324.86	100.008	1324.86	100.004	1324.86	100.002	1324.86	100.051	1324.86	100.009	1324.86	100.004
1324.86	99.8595	1324.86	100.025	1324.86	100.076	1324.86	99.8991	1324.86	100.018	1324.86	100.041	1324.86	99.9672	1324.86	99.9923	1324.86	99.9852	1325.34	100.021	1325.34	100.047	1325.34	100.021	1325.34	100.018	1325.34	100.01	1325.34	100.008	1325.34	100.051	1325.34	100.01	1325.34	100.014
1325.34	99.8635	1325.34	100.035	1325.34	100.077	1325.34	99.9105	1325.34	100.014	1325.34	100.04	1325.34	99.9747	1325.34	100.009	1325.34	99.9929	1325.82	100.025	1325.82	100.055	1325.82	100.024	1325.82	100.025	1325.82	100.015	1325.82	100.013	1325.82	100.05	1325.82	100.011	1325.82	100.025
1325.82	99.8621	1325.82	100.039	1325.82	100.073	1325.82	99.9156	1325.82	100.007	1325.82	100.032	1325.82	99.977	1325.82	100.022	1325.82	99.9956	1326.3	100.026	1326.3	100.059	1326.3	100.025	1326.3	100.029	1326.3	100.019	1326.3	100.016	1326.3	100.047	1326.3	100.012	1326.3	100.034
1326.3	99.8572	1326.3	100.037	1326.3	100.066	1326.3	99.916	1326.3	99.9989	1326.3	100.02	1326.3	99.9767	1326.3	100.03	1326.3	99.9949	1326.79	100.025	1326.79	100.059	1326.79	100.025	1326.79	100.028	1326.79	100.019	1326.79	100.015	1326.79	100.044	1326.79	100.012	1326.79	100.04
1326.79	99.8516	1326.79	100.034	1326.79	100.06	1326.79	99.9142	1326.79	99.994	1326.79	100.006	1326.79	99.9766	1326.79	100.032	1326.79	99.9929	1327.27	100.022	1327.27	100.055	1327.27	100.023	1327.27	100.023	1327.27	100.016	1327.27	100.012	1327.27	100.04	1327.27	100.01	1327.27	100.042
1327.27	99.8479	1327.27	100.031	1327.27	100.057	1327.27	99.9126	1327.27	99.9941	1327.27	99.9948	1327.27	99.9795	1327.27	100.031	1327.27	99.9911	1327.75	100.018	1327.75	100.048	1327.75	100.017	1327.75	100.016	1327.75	100.009	1327.75	100.006	1327.75	100.036	1327.75	100.007	1327.75	100.041
1327.75	99.8478	1327.75	100.029	1327.75	100.057	1327.75	99.9129	1327.75	99.9997	1327.75	99.9879	1327.75	99.9867	1327.75	100.029	1327.75	99.9902	1328.23	100.012	1328.23	100.039	1328.23	100.008	1328.23	100.007	1328.23	100.001	1328.23	99.999	1328.23	100.032	1328.23	100.002	1328.23	100.037
1328.23	99.8515	1328.23	100.03	1328.23	100.059	1328.23	99.916	1328.23	100.009	1328.23	99.9858	1328.23	99.9976	1328.23	100.027	1328.23	99.9898	1328.71	100.006	1328.71	100.03	1328.71	99.9973	1328.71	99.9997	1328.71	99.9915	1328.71	99.9916	1328.71	100.028	1328.71	99.9962	1328.71	100.029
1328.71	99.8578	1328.71	100.032	1328.71	100.062	1328.71	99.9218	1328.71	100.02	1328.71	99.9873	1328.71	100.01	1328.71	100.026	1328.71	99.9892	1329.2	100.001	1329.2	100.021	1329.2	99.9848	1329.2	99.9944	1329.2	99.9827	1329.2	99.9846	1329.2	100.025	1329.2	99.9904	1329.2	100.02
1329.2	99.8644	1329.2	100.035	1329.2	100.063	1329.2	99.9301	1329.2	100.03	1329.2	99.9907	1329.2	100.021	1329.2	100.025	1329.2	99.9879	1329.68	99.9956	1329.68	100.013	1329.68	99.972	1329.68	99.9913	1329.68	99.9754	1329.68	99.9785	1329.68	100.024	1329.68	99.9855	1329.68	100.01
1329.68	99.8691	1329.68	100.039	1329.68	100.063	1329.68	99.9402	1329.68	100.037	1329.68	99.9944	1329.68	100.028	1329.68	100.023	1329.68	99.9859	1330.16	99.9918	1330.16	100.006	1330.16	99.96	1330.16	99.9897	1330.16	99.9705	1330.16	99.9733	1330.16	100.023	1330.16	99.9825	1330.16	99.9997
1330.16	99.8701	1330.16	100.042	1330.16	100.063	1330.16	99.9512	1330.16	100.04	1330.16	99.9974	1330.16	100.028	1330.16	100.02	1330.16	99.984	1330.64	99.9894	1330.64	100	1330.64	99.9497	1330.64	99.9885	1330.64	99.9682	1330.64	99.969	1330.64	100.023	1330.64	99.9822	1330.64	99.9898
1330.64	99.8674	1330.64	100.043	1330.64	100.065	1330.64	99.962	1330.64	100.019	1330.64	99.9985	1330.64	100.02	1330.64	100.014	1330.64	99.9831	1331.12	99.9881	1331.12	99.9943	1331.12	99.9418	1331.12	99.9867	1331.12	99.9681	1331.12	99.9652	1331.12	100.024	1331.12	99.9847	1331.12	99.9812
1331.12	99.8619	1331.12	100.043	1331.12	100.07	1331.12	99.9712	1331.12	99.9955	1331.12	99.9994	1331.12	100.007	1331.12	100.007	1331.12	99.9842	1331.61	99.988	1331.61	99.9885	1331.61	99.9374	1331.61	99.9839	1331.61	99.9697	1331.61	99.9619	1331.61	100.024	1331.61	99.9896	1331.61	99.9747
1331.61	99.8555	1331.61	100.041	1331.61	100.079	1331.61	99.9775	1331.61	99.9694	1331.61	100.001	1331.61	99.99	1331.61	99.9987	1331.61	99.9874	1332.09	99.9889	1332.09	99.983	1332.09	99.9366	1332.09	99.98	1332.09	99.9718	1332.09	99.9588	1332.09	100.023	1332.09	99.996	1332.09	99.9705
1332.09	99.8497	1332.09	100.035	1332.09	100.088	1332.09	99.9797	1332.09	99.9422	1332.09	100.003	1332.09	99.9732	1332.09	99.9924	1332.09	99.9919	1332.57	99.9907	1332.57	99.9782	1332.57	99.9394	1332.57	99.9755	1332.57	99.9737	1332.57	99.9562	1332.57	100.021	1332.57	100.002	1332.57	99.9682
1332.57	99.8454	1332.57	100.026	1332.57	100.097	1332.57	99.977	1332.57	99.9329	1332.57	100.007	1332.57	99.959	1332.57	99.9888	1332.57	99.9965	1333.05	99.9932	1333.05	99.9745	1333.05	99.9453	1333.05	99.9709	1333.05	99.9744	1333.05	99.9536	1333.05	100.016	1333.05	100.007	1333.05	99.9668
1333.05	99.8426	1333.05	100.014	1333.05	100.102	1333.05	99.9699	1333.05	99.9247	1333.05	100.01	1333.05	99.9492	1333.05	99.9883	1333.05	99.9998	1333.54	99.9962	1333.54	99.9723	1333.54	99.9528	1333.54	99.9663	1333.54	99.9736	1333.54	99.951	1333.54	100.008	1333.54	100.01	1333.54	99.9649
1333.54	99.8404	1333.54	100.001	1333.54	100.102	1333.54	99.9597	1333.54	99.9189	1333.54	100.013	1333.54	99.9442	1333.54	99.9903	1333.54	100.001	1334.02	99.9994	1334.02	99.9714	1334.02	99.9601	1334.02	99.9617	1334.02	99.9707	1334.02	99.948	1334.02	99.9964	1334.02	100.008	1334.02	99.9611
1334.02	99.8382	1334.02	99.9892	1334.02	100.095	1334.02	99.9484	1334.02	99.9163	1334.02	100.014	1334.02	99.9437	1334.02	99.9941	1334.02	100	1334.5	100.002	1334.5	99.9714	1334.5	99.9653	1334.5	99.957	1334.5	99.9657	1334.5	99.9443	1334.5	99.9825	1334.5	100.002	1334.5	99.9545
1334.5	99.836	1334.5	99.9808	1334.5	100.083	1334.5	99.9385	1334.5	99.9179	1334.5	100.015	1334.5	99.9461	1334.5	99.9986	1334.5	99.9983	1334.98	100.005	1334.98	99.9719	1334.98	99.9667	1334.98	99.9523	1334.98	99.9589	1334.98	99.9397	1334.98	99.9671	1334.98	99.9919	1334.98	99.9451
1334.98	99.8342	1334.98	99.9768	1334.98	100.068	1334.98	99.932	1334.98	99.9241	1334.98	100.015	1334.98	99.9499	1334.98	100.004	1334.98	99.9976	1335.46	100.007	1335.46	99.9725	1335.46	99.9634	1335.46	99.9474	1335.46	99.9502	1335.46	99.934	1335.46	99.9515	1335.46	99.9791	1335.46	99.9337
1335.46	99.8338	1335.46	99.9774	1335.46	100.054	1335.46	99.9299	1335.46	99.9346	1335.46	100.013	1335.46	99.953	1335.46	100.009	1335.46	99.9994	1335.94	100.007	1335.94	99.9729	1335.94	99.9556	1335.94	99.9425	1335.94	99.9401	1335.94	99.9274	1335.94	99.9373	1335.94	99.9643	1335.94	99.9214
1335.94	99.8355	1335.94	99.9811	1335.94	100.042	1335.94	99.932	1335.94	99.9486	1335.94	100.012	1335.94	99.9535	1335.94	100.016	1335.94	100.004	1336.43	100.007	1336.43	99.9732	1336.43	99.9441	1336.43	99.938	1336.43	99.9287	1336.43	99.9199	1336.43	99.9253	1336.43	99.9487	1336.43	99.9099
1336.43	99.8393	1336.43	99.9863	1336.43	100.033	1336.43	99.9367	1336.43	99.9649	1336.43	100.011	1336.43	99.9497	1336.43	100.024	1336.43	100.012	1336.91	100.005	1336.91	99.9733	1336.91	99.9307	1336.91	99.9338	1336.91	99.9166	1336.91	99.9119	1336.91	99.9159	1336.91	99.9331	1336.91	99.9001
1336.91	99.8436	1336.91	99.9909	1336.91	100.027	1336.91	99.9413	1336.91	99.9813	1336.91	100.009	1336.91	99.9404	1336.91	100.032	1336.91	100.02	1337.39	100.001	1337.39	99.9729	1337.39	99.9172	1337.39	99.9299	1337.39	99.9043	1337.39	99.9037	1337.39	99.9094	1337.39	99.9183	1337.39	99.8925
1337.39	99.8464	1337.39	99.9933	1337.39	100.023	1337.39	99.9427	1337.39	99.9956	1337.39	100.006	1337.39	99.9252	1337.39	100.039	1337.39	100.026	1337.87	99.9959	1337.87	99.972	1337.87	99.9053	1337.87	99.9262	1337.87	99.8932	1337.87	99.8962	1337.87	99.9054	1337.87	99.9053	1337.87	99.8873
1337.87	99.8451	1337.87	99.9931	1337.87	100.018	1337.87	99.9383	1337.87	100.005	1337.87	100.003	1337.87	99.9047	1337.87	100.044	1337.87	100.027	1338.36	99.9883	1338.36	99.9702	1338.36	99.8962	1338.36	99.9226	1338.36	99.8841	1338.36	99.89	1338.36	99.9037	1338.36	99.8947	1338.36	99.8841
1338.36	99.8383	1338.36	99.9908	1338.36	100.011	1338.36	99.927	1338.36	100.009	1338.36	99.9978	1338.36	99.8813	1338.36	100.044	1338.36	100.021	1338.84	99.9793	1338.84	99.9671	1338.84	99.8903	1338.84	99.9191	1338.84	99.8786	1338.84	99.8864	1338.84	99.9047	1338.84	99.8877	1338.84	99.8827
1338.84	99.8262	1338.84	99.9872	1338.84	100.002	1338.84	99.9092	1338.84	100.007	1338.84	99.9912	1338.84	99.8586	1338.84	100.04	1338.84	100.009	1339.32	99.9701	1339.32	99.9631	1339.32	99.8878	1339.32	99.9162	1339.32	99.8776	1339.32	99.8867	1339.32	99.9088	1339.32	99.8849	1339.32	99.8833
1339.32	99.811	1339.32	99.9834	1339.32	99.9921	1339.32	99.8871	1339.32	99.9978	1339.32	99.9835	1339.32	99.8406	1339.32	100.033	1339.32	99.9918	1339.8	99.9622	1339.8	99.9589	1339.8	99.8885	1339.8	99.9143	1339.8	99.8816	1339.8	99.8914	1339.8	99.9165	1339.8	99.887	1339.8	99.8864
1339.8	99.7965	1339.8	99.98	1339.8	99.9834	1339.8	99.8646	1339.8	99.9848	1339.8	99.9752	1339.8	99.8305	1339.8	100.027	1339.8	99.973	1340.28	99.9574	1340.28	99.9557	1340.28	99.8922	1340.28	99.9141	1340.28	99.8899	1340.28	99.901	1340.28	99.928	1340.28	99.8936	1340.28	99.8927
1340.28	99.7863	1340.28	99.9773	1340.28	99.978	1340.28	99.8454	1340.28	99.9702	1340.28	99.9676	1340.28	99.8296	1340.28	100.023	1340.28	99.9561	1340.77	99.9569	1340.77	99.9546	1340.77	99.8989	1340.77	99.9159	1340.77	99.9016	1340.77	99.9146	1340.77	99.9427	1340.77	99.904	1340.77	99.9023
1340.77	99.7827	1340.77	99.9754	1340.77	99.9772	1340.77	99.8325	1340.77	99.957	1340.77	99.9615	1340.77	99.837	1340.77	100.022	1340.77	99.9435	1341.25	99.961	1341.25	99.9561	1341.25	99.9084	1341.25	99.9197	1341.25	99.9148	1341.25	99.9309	1341.25	99.9593	1341.25	99.9167	1341.25	99.9146
1341.25	99.7864	1341.25	99.9747	1341.25	99.9814	1341.25	99.8275	1341.25	99.9473	1341.25	99.9582	1341.25	99.8501	1341.25	100.025	1341.25	99.9364	1341.73	99.9694	1341.73	99.9599	1341.73	99.9198	1341.73	99.9249	1341.73	99.9277	1341.73	99.9477	1341.73	99.9759	1341.73	99.9298	1341.73	99.9282
1341.73	99.7961	1341.73	99.9759	1341.73	99.99	1341.73	99.8307	1341.73	99.9426	1341.73	99.9584	1341.73	99.8664	1341.73	100.03	1341.73	99.9346	1342.21	99.9805	1342.21	99.9649	1342.21	99.9318	1342.21	99.9303	1342.21	99.9386	1342.21	99.9631	1342.21	99.9905	1342.21	99.9416	1342.21	99.941
1342.21	99.8098	1342.21	99.98	1342.21	100.002	1342.21	99.8418	1342.21	99.9436	1342.21	99.9629	1342.21	99.8843	1342.21	100.035	1342.21	99.9377	1342.69	99.9926	1342.69	99.9698	1342.69	99.9427	1342.69	99.935	1342.69	99.9466	1342.69	99.9753	1342.69	100.002	1342.69	99.9507	1342.69	99.9513
1342.69	99.8251	1342.69	99.9871	1342.69	100.017	1342.69	99.859	1342.69	99.9498	1342.69	99.9713	1342.69	99.9022	1342.69	100.039	1342.69	99.9444	1343.18	100.004	1343.18	99.9735	1343.18	99.9513	1343.18	99.9381	1343.18	99.9515	1343.18	99.9833	1343.18	100.009	1343.18	99.9564	1343.18	99.9581
1343.18	99.84	1343.18	99.997	1343.18	100.032	1343.18	99.8802	1343.18	99.96	1343.18	99.9827	1343.18	99.9197	1343.18	100.041	1343.18	99.9538	1343.66	100.013	1343.66	99.9754	1343.66	99.9567	1343.66	99.9393	1343.66	99.9537	1343.66	99.987	1343.66	100.013	1343.66	99.9587	1343.66	99.9617
1343.66	99.8524	1343.66	100.008	1343.66	100.046	1343.66	99.9025	1343.66	99.9726	1343.66	99.9955	1343.66	99.9362	1343.66	100.039	1343.66	99.9649	1344.14	100.019	1344.14	99.9754	1344.14	99.9586	1344.14	99.9387	1344.14	99.9544	1344.14	99.9869	1344.14	100.015	1344.14	99.9579	1344.14	99.9625
1344.14	99.8611	1344.14	100.019	1344.14	100.058	1344.14	99.9231	1344.14	99.9855	1344.14	100.008	1344.14	99.9509	1344.14	100.034	1344.14	99.9765	1344.62	100.021	1344.62	99.9742	1344.62	99.9575	1344.62	99.9365	1344.62	99.9547	1344.62	99.9837	1344.62	100.016	1344.62	99.9549	1344.62	99.9619
1344.62	99.865	1344.62	100.027	1344.62	100.065	1344.62	99.9393	1344.62	99.9971	1344.62	100.017	1344.62	99.9627	1344.62	100.028	1344.62	99.9874	1345.11	100.019	1345.11	99.9727	1345.11	99.9545	1345.11	99.9333	1345.11	99.9556	1345.11	99.9786	1345.11	100.017	1345.11	99.9505	1345.11	99.9606
1345.11	99.8642	1345.11	100.032	1345.11	100.067	1345.11	99.9495	1345.11	100.006	1345.11	100.023	1345.11	99.9707	1345.11	100.02	1345.11	99.9964	1345.59	100.013	1345.59	99.9716	1345.59	99.9506	1345.59	99.9293	1345.59	99.9574	1345.59	99.9725	1345.59	100.018	1345.59	99.9453	1345.59	99.9592
1345.59	99.8596	1345.59	100.033	1345.59	100.067	1345.59	99.9535	1345.59	100.013	1345.59	100.025	1345.59	99.9746	1345.59	100.014	1345.59	100.003	1346.07	100.005	1346.07	99.9719	1346.07	99.9471	1346.07	99.9253	1346.07	99.9601	1346.07	99.966	1346.07	100.019	1346.07	99.9402	1346.07	99.9578
1346.07	99.8528	1346.07	100.031	1346.07	100.064	1346.07	99.952	1346.07	100.019	1346.07	100.024	1346.07	99.9745	1346.07	100.01	1346.07	100.007	1346.55	99.9971	1346.55	99.9738	1346.55	99.9447	1346.55	99.9219	1346.55	99.9632	1346.55	99.96	1346.55	100.021	1346.55	99.936	1346.55	99.9565
1346.55	99.846	1346.55	100.027	1346.55	100.061	1346.55	99.9467	1346.55	100.023	1346.55	100.02	1346.55	99.9715	1346.55	100.007	1346.55	100.008	1347.03	99.9896	1347.03	99.9774	1347.03	99.9434	1347.03	99.9197	1347.03	99.9662	1347.03	99.9549	1347.03	100.022	1347.03	99.9337	1347.03	99.9554
1347.03	99.841	1347.03	100.022	1347.03	100.061	1347.03	99.9392	1347.03	100.026	1347.03	100.015	1347.03	99.9667	1347.03	100.008	1347.03	100.007	1347.52	99.9842	1347.52	99.9824	1347.52	99.943	1347.52	99.9193	1347.52	99.9689	1347.52	99.9515	1347.52	100.022	1347.52	99.9342	1347.52	99.9554
1347.52	99.8387	1347.52	100.015	1347.52	100.062	1347.52	99.9309	1347.52	100.029	1347.52	100.009	1347.52	99.9608	1347.52	100.009	1347.52	100.004	1348	99.9817	1348	99.9884	1348	99.943	1348	99.921	1348	99.9711	1348	99.9506	1348	100.023	1348	99.9381	1348	99.9572
1348	99.8389	1348	100.007	1348	100.064	1348	99.9223	1348	100.031	1348	100.002	1348	99.9547	1348	100.011	1348	100	1348.48	99.9822	1348.48	99.995	1348.48	99.9429	1348.48	99.9248	1348.48	99.9736	1348.48	99.9529	1348.48	100.023	1348.48	99.9458	1348.48	99.9615
1348.48	99.8402	1348.48	99.9963	1348.48	100.067	1348.48	99.9137	1348.48	100.03	1348.48	99.9931	1348.48	99.9482	1348.48	100.013	1348.48	99.9955	1348.96	99.9854	1348.96	100.001	1348.96	99.9427	1348.96	99.9301	1348.96	99.9769	1348.96	99.9587	1348.96	100.024	1348.96	99.9568	1348.96	99.9687
1348.96	99.8409	1348.96	99.9829	1348.96	100.067	1348.96	99.9052	1348.96	100.027	1348.96	99.9833	1348.96	99.9413	1348.96	100.011	1348.96	99.9904	1349.44	99.9903	1349.44	100.007	1349.44	99.9427	1349.44	99.9361	1349.44	99.9817	1349.44	99.9675	1349.44	100.026	1349.44	99.9702	1349.44	99.9784
1349.44	99.8396	1349.44	99.9678	1349.44	100.063	1349.44	99.897	1349.44	100.021	1349.44	99.9729	1349.44	99.9344	1349.44	100.008	1349.44	99.9852	1349.93	99.9958	1349.93	100.011	1349.93	99.9436	1349.93	99.9422	1349.93	99.9882	1349.93	99.9784	1349.93	100.029	1349.93	99.9846	1349.93	99.9893
1349.93	99.8362	1349.93	99.9528	1349.93	100.056	1349.93	99.89	1349.93	100.013	1349.93	99.9631	1349.93	99.9287	1349.93	100.002	1349.93	99.9806	1350.41	100.001	1350.41	100.013	1350.41	99.9461	1350.41	99.948	1350.41	99.9963	1350.41	99.9899	1350.41	100.032	1350.41	99.9985	1350.41	100
1350.41	99.8318	1350.41	99.9403	1350.41	100.046	1350.41	99.8851	1350.41	100.004	1350.41	99.9548	1350.41	99.9258	1350.41	99.9962	1350.41	99.9776	1350.89	100.005	1350.89	100.013	1350.89	99.9507	1350.89	99.9534	1350.89	100.005	1350.89	100	1350.89	100.034	1350.89	100.01	1350.89	100.01
1350.89	99.829	1350.89	99.9326	1350.89	100.036	1350.89	99.8836	1350.89	99.9961	1350.89	99.9486	1350.89	99.9278	1350.89	99.9912	1350.89	99.9773	1351.37	100.008	1351.37	100.012	1351.37	99.9571	1351.37	99.9587	1351.37	100.013	1351.37	100.008	1351.37	100.035	1351.37	100.019	1351.37	100.018
1351.37	99.83	1351.37	99.9315	1351.37	100.027	1351.37	99.8862	1351.37	99.9909	1351.37	99.9448	1351.37	99.9361	1351.37	99.9889	1351.37	99.9805	1351.86	100.01	1351.86	100.009	1351.86	99.9644	1351.86	99.9641	1351.86	100.019	1351.86	100.013	1351.86	100.034	1351.86	100.024	1351.86	100.023
1351.86	99.8363	1351.86	99.9375	1351.86	100.022	1351.86	99.8931	1351.86	99.9891	1351.86	99.9431	1351.86	99.9507	1351.86	99.99	1351.86	99.987	1352.34	100.011	1352.34	100.005	1352.34	99.9712	1352.34	99.9698	1352.34	100.023	1352.34	100.015	1352.34	100.032	1352.34	100.025	1352.34	100.025
1352.34	99.8482	1352.34	99.9501	1352.34	100.021	1352.34	99.9037	1352.34	99.9909	1352.34	99.9435	1352.34	99.9703	1352.34	99.9945	1352.34	99.9963	1352.82	100.011	1352.82	100.002	1352.82	99.9762	1352.82	99.9755	1352.82	100.023	1352.82	100.013	1352.82	100.029	1352.82	100.021	1352.82	100.024
1352.82	99.8644	1352.82	99.9678	1352.82	100.025	1352.82	99.9169	1352.82	99.9955	1352.82	99.946	1352.82	99.9921	1352.82	100.001	1352.82	100.007	1353.3	100.009	1353.3	99.9985	1353.3	99.9782	1353.3	99.9811	1353.3	100.02	1353.3	100.009	1353.3	100.026	1353.3	100.013	1353.3	100.021
1353.3	99.8825	1353.3	99.9886	1353.3	100.032	1353.3	99.9313	1353.3	100.002	1353.3	99.9509	1353.3	100.013	1353.3	100.009	1353.3	100.017	1353.78	100.006	1353.78	99.9964	1353.78	99.9769	1353.78	99.9859	1353.78	100.014	1353.78	100.004	1353.78	100.022	1353.78	100.003	1353.78	100.016
1353.78	99.9001	1353.78	100.01	1353.78	100.041	1353.78	99.9453	1353.78	100.009	1353.78	99.959	1353.78	100.029	1353.78	100.017	1353.78	100.026	1354.27	100.002	1354.27	99.9959	1354.27	99.9732	1354.27	99.9895	1354.27	100.007	1354.27	99.9989	1354.27	100.019	1354.27	99.9907	1354.27	100.01
1354.27	99.9155	1354.27	100.03	1354.27	100.049	1354.27	99.9577	1354.27	100.016	1354.27	99.9706	1354.27	100.04	1354.27	100.024	1354.27	100.031	1354.75	99.9967	1354.75	99.9972	1354.75	99.9684	1354.75	99.9915	1354.75	100.001	1354.75	99.9952	1354.75	100.016	1354.75	99.9792	1354.75	100.002
1354.75	99.9273	1354.75	100.046	1354.75	100.055	1354.75	99.9676	1354.75	100.023	1354.75	99.9852	1354.75	100.044	1354.75	100.029	1354.75	100.033	1355.23	99.9914	1355.23	100	1355.23	99.9641	1355.23	99.9916	1355.23	99.9957	1355.23	99.9932	1355.23	100.013	1355.23	99.9697	1355.23	99.9945
1355.23	99.9349	1355.23	100.055	1355.23	100.059	1355.23	99.9744	1355.23	100.029	1355.23	100.001	1355.23	100.043	1355.23	100.033	1355.23	100.031	1355.71	99.9865	1355.71	100.005	1355.71	99.9617	1355.71	99.99	1355.71	99.9922	1355.71	99.9927	1355.71	100.01	1355.71	99.9635	1355.71	99.9874
1355.71	99.938	1355.71	100.058	1355.71	100.06	1355.71	99.9775	1355.71	100.035	1355.71	100.017	1355.71	100.039	1355.71	100.035	1355.71	100.026	1356.19	99.9828	1356.19	100.01	1356.19	99.962	1356.19	99.9869	1356.19	99.9902	1356.19	99.9933	1356.19	100.007	1356.19	99.9611	1356.19	99.9815
1356.19	99.9361	1356.19	100.054	1356.19	100.059	1356.19	99.9772	1356.19	100.04	1356.19	100.029	1356.19	100.032	1356.19	100.037	1356.19	100.02	1356.68	99.9807	1356.68	100.016	1356.68	99.9647	1356.68	99.9828	1356.68	99.9891	1356.68	99.9943	1356.68	100.005	1356.68	99.9622	1356.68	99.9774
1356.68	99.9289	1356.68	100.044	1356.68	100.058	1356.68	99.9736	1356.68	100.044	1356.68	100.036	1356.68	100.025	1356.68	100.036	1356.68	100.012	1357.16	99.9803	1357.16	100.022	1357.16	99.9691	1357.16	99.9782	1357.16	99.9881	1357.16	99.9947	1357.16	100.003	1357.16	99.9659	1357.16	99.975
1357.16	99.9165	1357.16	100.032	1357.16	100.056	1357.16	99.9676	1357.16	100.045	1357.16	100.039	1357.16	100.018	1357.16	100.032	1357.16	100.004	1357.64	99.9812	1357.64	100.026	1357.64	99.974	1357.64	99.9739	1357.64	99.9863	1357.64	99.9938	1357.64	100.001	1357.64	99.971	1357.64	99.9742
1357.64	99.9001	1357.64	100.02	1357.64	100.057	1357.64	99.9608	1357.64	100.043	1357.64	100.037	1357.64	100.013	1357.64	100.027	1357.64	99.9952	1358.12	99.9831	1358.12	100.029	1358.12	99.9785	1358.12	99.9705	1358.12	99.9833	1358.12	99.991	1358.12	99.9997	1358.12	99.976	1358.12	99.9745
1358.12	99.8822	1358.12	100.014	1358.12	100.059	1358.12	99.9549	1358.12	100.039	1358.12	100.033	1358.12	100.011	1358.12	100.021	1358.12	99.988	1358.61	99.9855	1358.61	100.028	1358.61	99.9817	1358.61	99.9686	1358.61	99.9788	1358.61	99.9862	1358.61	99.9977	1358.61	99.9797	1358.61	99.975
1358.61	99.866	1358.61	100.016	1358.61	100.064	1358.61	99.9517	1358.61	100.033	1358.61	100.03	1358.61	100.014	1358.61	100.015	1358.61	99.983	1359.09	99.9881	1359.09	100.025	1359.09	99.9834	1359.09	99.9682	1359.09	99.9729	1359.09	99.9795	1359.09	99.9947	1359.09	99.9813	1359.09	99.9751
1359.09	99.8549	1359.09	100.028	1359.09	100.07	1359.09	99.9524	1359.09	100.027	1359.09	100.029	1359.09	100.022	1359.09	100.011	1359.09	99.9807	1359.57	99.9904	1359.57	100.02	1359.57	99.9834	1359.57	99.969	1359.57	99.9657	1359.57	99.9714	1359.57	99.9903	1359.57	99.9798	1359.57	99.9741
1359.57	99.8513	1359.57	100.049	1359.57	100.078	1359.57	99.9572	1359.57	100.022	1359.57	100.031	1359.57	100.037	1359.57	100.011	1359.57	99.9815	1360.05	99.9922	1360.05	100.014	1360.05	99.982	1360.05	99.9702	1360.05	99.9574	1360.05	99.9625	1360.05	99.984	1360.05	99.9753	1360.05	99.9719
1360.05	99.8558	1360.05	100.075	1360.05	100.085	1360.05	99.9655	1360.05	100.02	1360.05	100.034	1360.05	100.057	1360.05	100.013	1360.05	99.9852	1360.53	99.993	1360.53	100.007	1360.53	99.9794	1360.53	99.9713	1360.53	99.9487	1360.53	99.9537	1360.53	99.9758	1360.53	99.9678	1360.53	99.9688
1360.53	99.8668	1360.53	100.103	1360.53	100.091	1360.53	99.9757	1360.53	100.021	1360.53	100.039	1360.53	100.08	1360.53	100.017	1360.53	99.9912	1361.02	99.9924	1361.02	100.001	1361.02	99.976	1361.02	99.9715	1361.02	99.9399	1361.02	99.9461	1361.02	99.9665	1361.02	99.9586	1361.02	99.9655
1361.02	99.8814	1361.02	100.127	1361.02	100.093	1361.02	99.9861	1361.02	100.023	1361.02	100.043	1361.02	100.101	1361.02	100.021	1361.02	99.9992	1361.5	99.9901	1361.5	99.9971	1361.5	99.9724	1361.5	99.9703	1361.5	99.9319	1361.5	99.9411	1361.5	99.9575	1361.5	99.9489	1361.5	99.9639
1361.5	99.8962	1361.5	100.142	1361.5	100.092	1361.5	99.9958	1361.5	100.026	1361.5	100.046	1361.5	100.118	1361.5	100.023	1361.5	100.009	1361.98	99.986	1361.98	99.9948	1361.98	99.9689	1361.98	99.9677	1361.98	99.9252	1361.98	99.9397	1361.98	99.9502	1361.98	99.9409	1361.98	99.9651
1361.98	99.9082	1361.98	100.146	1361.98	100.089	1361.98	100.005	1361.98	100.029	1361.98	100.049	1361.98	100.127	1361.98	100.022	1361.98	100.023	1362.46	99.9802	1362.46	99.9944	1362.46	99.9661	1362.46	99.9637	1362.46	99.9203	1362.46	99.9421	1362.46	99.9462	1362.46	99.9361	1362.46	99.9697
1362.46	99.9171	1362.46	100.141	1362.46	100.087	1362.46	100.015	1362.46	100.032	1362.46	100.054	1362.46	100.129	1362.46	100.02	1362.46	100.04	1362.94	99.9736	1362.94	99.9952	1362.94	99.9647	1362.94	99.9591	1362.94	99.9176	1362.94	99.948	1362.94	99.9464	1362.94	99.9357	1362.94	99.9774
1362.94	99.9239	1362.94	100.129	1362.94	100.089	1362.94	100.027	1362.94	100.036	1362.94	100.061	1362.94	100.125	1362.94	100.018	1362.94	100.061	1363.43	99.968	1363.43	99.9966	1363.43	99.9651	1363.43	99.9548	1363.43	99.9172	1363.43	99.9566	1363.43	99.9508	1363.43	99.9399	1363.43	99.9875
1363.43	99.9308	1363.43	100.116	1363.43	100.097	1363.43	100.041	1363.43	100.044	1363.43	100.07	1363.43	100.118	1363.43	100.019	1363.43	100.084	1363.91	99.9646	1363.91	99.9979	1363.91	99.9678	1363.91	99.9515	1363.91	99.9189	1363.91	99.9666	1363.91	99.9586	1363.91	99.9475	1363.91	99.9985
1363.91	99.9391	1363.91	100.106	1363.91	100.109	1363.91	100.055	1363.91	100.055	1363.91	100.078	1363.91	100.11	1363.91	100.023	1363.91	100.106	1364.39	99.964	1364.39	99.9989	1364.39	99.9722	1364.39	99.9496	1364.39	99.9224	1364.39	99.9768	1364.39	99.9684	1364.39	99.9569	1364.39	100.009
1364.39	99.9484	1364.39	100.1	1364.39	100.122	1364.39	100.067	1364.39	100.068	1364.39	100.081	1364.39	100.102	1364.39	100.028	1364.39	100.122	1364.87	99.9665	1364.87	99.9994	1364.87	99.9773	1364.87	99.9488	1364.87	99.9267	1364.87	99.9864	1364.87	99.9786	1364.87	99.966	1364.87	100.017
1364.87	99.9568	1364.87	100.097	1364.87	100.133	1364.87	100.074	1364.87	100.082	1364.87	100.079	1364.87	100.094	1364.87	100.031	1364.87	100.128	1365.35	99.9712	1365.35	99.9994	1365.35	99.9817	1365.35	99.948	1365.35	99.9306	1365.35	99.9941	1365.35	99.9876	1365.35	99.973	1365.35	100.02
1365.35	99.9618	1365.35	100.097	1365.35	100.14	1365.35	100.076	1365.35	100.094	1365.35	100.069	1365.35	100.085	1365.35	100.033	1365.35	100.124	1365.84	99.9773	1365.84	99.9989	1365.84	99.9841	1365.84	99.9468	1365.84	99.9333	1365.84	99.9993	1365.84	99.9944	1365.84	99.9772	1365.84	100.019
1365.84	99.9611	1365.84	100.098	1365.84	100.141	1365.84	100.071	1365.84	100.103	1365.84	100.052	1365.84	100.073	1365.84	100.03	1365.84	100.109	1366.32	99.9838	1366.32	99.9985	1366.32	99.9843	1366.32	99.9451	1366.32	99.9345	1366.32	100.002	1366.32	99.9987	1366.32	99.9789	1366.32	100.013
1366.32	99.9532	1366.32	100.097	1366.32	100.135	1366.32	100.06	1366.32	100.105	1366.32	100.031	1366.32	100.059	1366.32	100.024	1366.32	100.087	1366.8	99.9903	1366.8	99.9988	1366.8	99.9827	1366.8	99.9436	1366.8	99.9345	1366.8	100.003	1366.8	100.001	1366.8	99.9795	1366.8	100.004
1366.8	99.9379	1366.8	100.095	1366.8	100.123	1366.8	100.044	1366.8	100.1	1366.8	100.007	1366.8	100.041	1366.8	100.016	1366.8	100.059	1367.28	99.9964	1367.28	100.001	1367.28	99.9806	1367.28	99.9432	1367.28	99.9345	1367.28	100.002	1367.28	100.002	1367.28	99.981	1367.28	99.9948
1367.28	99.9164	1367.28	100.091	1367.28	100.108	1367.28	100.024	1367.28	100.086	1367.28	99.9824	1367.28	100.022	1367.28	100.008	1367.28	100.028	1367.77	100.002	1367.77	100.004	1367.77	99.9793	1367.77	99.9444	1367.77	99.9356	1367.77	100.001	1367.77	100.003	1367.77	99.9847	1367.77	99.9879
1367.77	99.8905	1367.77	100.085	1367.77	100.093	1367.77	100	1367.77	100.067	1367.77	99.9587	1367.77	100.001	1367.77	100.001	1367.77	99.9989	1368.25	100.006	1368.25	100.01	1368.25	99.9797	1368.25	99.9473	1368.25	99.9384	1368.25	99.9985	1368.25	100.005	1368.25	99.9911	1368.25	99.9852
1368.25	99.8627	1368.25	100.077	1368.25	100.079	1368.25	99.9749	1368.25	100.044	1368.25	99.9377	1368.25	99.98	1368.25	99.9982	1368.25	99.9732	1368.73	100.01	1368.73	100.016	1368.73	99.9822	1368.73	99.9509	1368.73	99.9429	1368.73	99.9953	1368.73	100.008	1368.73	99.9985	1368.73	99.9867
1368.73	99.8355	1368.73	100.069	1368.73	100.068	1368.73	99.9502	1368.73	100.021	1368.73	99.921	1368.73	99.9606	1368.73	99.9987	1368.73	99.9529	1369.21	100.012	1369.21	100.021	1369.21	99.9861	1369.21	99.954	1369.21	99.9485	1369.21	99.9905	1369.21	100.011	1369.21	100.005	1369.21	99.9914
1369.21	99.811	1369.21	100.059	1369.21	100.061	1369.21	99.928	1369.21	100.001	1369.21	99.909	1369.21	99.9438	1369.21	100.002	1369.21	99.9387	1369.69	100.013	1369.69	100.023	1369.69	99.9905	1369.69	99.9556	1369.69	99.9537	1369.69	99.9836	1369.69	100.014	1369.69	100.007	1369.69	99.9971
1369.69	99.7909	1369.69	100.049	1369.69	100.056	1369.69	99.9102	1369.69	99.9871	1369.69	99.902	1369.69	99.9304	1369.69	100.005	1369.69	99.9305	1370.18	100.013	1370.18	100.023	1370.18	99.9942	1370.18	99.9554	1370.18	99.9574	1370.18	99.9744	1370.18	100.015	1370.18	100.005	1370.18	100.002
1370.18	99.7764	1370.18	100.038	1370.18	100.053	1370.18	99.8978	1370.18	99.9787	1370.18	99.8998	1370.18	99.9208	1370.18	100.008	1370.18	99.9276	1370.66	100.012	1370.66	100.019	1370.66	99.9963	1370.66	99.9534	1370.66	99.9583	1370.66	99.9632	1370.66	100.013	1370.66	99.9957	1370.66	100.003
1370.66	99.7688	1370.66	100.028	1370.66	100.049	1370.66	99.8918	1370.66	99.976	1370.66	99.9023	1370.66	99.9158	1370.66	100.01	1370.66	99.9302	1371.14	100.011	1371.14	100.013	1371.14	99.9958	1371.14	99.9499	1371.14	99.9561	1371.14	99.9507	1371.14	100.007	1371.14	99.9814	1371.14	100.001
1371.14	99.7689	1371.14	100.021	1371.14	100.046	1371.14	99.8927	1371.14	99.9782	1371.14	99.9092	1371.14	99.9161	1371.14	100.009	1371.14	99.938	1371.62	100.008	1371.62	100.005	1371.62	99.9929	1371.62	99.9461	1371.62	99.9513	1371.62	99.9385	1371.62	99.9982	1371.62	99.9637	1371.62	99.9952
1371.62	99.7771	1371.62	100.017	1371.62	100.045	1371.62	99.9001	1371.62	99.9845	1371.62	99.9198	1371.62	99.9223	1371.62	100.007	1371.62	99.9507	1372.1	100.005	1372.1	99.9982	1372.1	99.9879	1372.1	99.943	1372.1	99.9454	1372.1	99.9284	1372.1	99.9861	1372.1	99.9454	1372.1	99.9881
1372.1	99.793	1372.1	100.019	1372.1	100.047	1372.1	99.9131	1372.1	99.9938	1372.1	99.9329	1372.1	99.9344	1372.1	100.004	1372.1	99.9669	1372.59	100.001	1372.59	99.9931	1372.59	99.9818	1372.59	99.9421	1372.59	99.9407	1372.59	99.9226	1372.59	99.9734	1372.59	99.93	1372.59	99.9822
1372.59	99.8146	1372.59	100.026	1372.59	100.054	1372.59	99.9295	1372.59	100.005	1372.59	99.9465	1372.59	99.9514	1372.59	100	1372.59	99.9846	1373.07	99.9972	1373.07	99.9914	1373.07	99.976	1373.07	99.9439	1373.07	99.9395	1373.07	99.9227	1373.07	99.9628	1373.07	99.9205	1373.07	99.98
1373.07	99.8387	1373.07	100.038	1373.07	100.065	1373.07	99.947	1373.07	100.016	1373.07	99.9589	1373.07	99.9718	1373.07	99.9961	1373.07	100.001	1373.55	99.9931	1373.55	99.9933	1373.55	99.9715	1373.55	99.9486	1373.55	99.9434	1373.55	99.9293	1373.55	99.957	1373.55	99.9192	1373.55	99.9832
1373.55	99.8615	1373.55	100.053	1373.55	100.079	1373.55	99.9632	1373.55	100.025	1373.55	99.9686	1373.55	99.9934	1373.55	99.9919	1373.55	100.013	1374.03	99.9895	1374.03	99.9978	1374.03	99.9688	1374.03	99.9549	1374.03	99.9521	1374.03	99.9408	1374.03	99.9574	1374.03	99.9258	1374.03	99.9913
1374.03	99.879	1374.03	100.068	1374.03	100.094	1374.03	99.9763	1374.03	100.031	1374.03	99.9753	1374.03	100.013	1374.03	99.9891	1374.03	100.019	1374.52	99.9871	1374.52	100.003	1374.52	99.9681	1374.52	99.9609	1374.52	99.9633	1374.52	99.9543	1374.52	99.9635	1374.52	99.9378	1374.52	100.002
1374.52	99.8889	1374.52	100.078	1374.52	100.108	1374.52	99.9856	1374.52	100.034	1374.52	99.9799	1374.52	100.03	1374.52	99.9889	1374.52	100.02	1375	99.9866	1375	100.008	1375	99.9689	1375	99.9654	1375	99.9742	1375	99.9664	1375	99.9729	1375	99.9522	1375	100.011
1375	99.891	1375	100.082	1375	100.116	1375	99.9905	1375	100.033	1375	99.983	1375	100.04	1375	99.9917	1375	100.018	1375.48	99.9881	1375.48	100.01	1375.48	99.9709	1375.48	99.9679	1375.48	99.9824	1375.48	99.975	1375.48	99.9828	1375.48	99.9656	1375.48	100.018
1375.48	99.8872	1375.48	100.079	1375.48	100.12	1375.48	99.9911	1375.48	100.028	1375.48	99.9849	1375.48	100.043	1375.48	99.9965	1375.48	100.014	1375.96	99.9912	1375.96	100.011	1375.96	99.9734	1375.96	99.9688	1375.96	99.9866	1375.96	99.9793	1375.96	99.9907	1375.96	99.976	1375.96	100.02
1375.96	99.8807	1375.96	100.072	1375.96	100.118	1375.96	99.9876	1375.96	100.021	1375.96	99.9857	1375.96	100.038	1375.96	100.002	1375.96	100.011	1376.44	99.995	1376.44	100.01	1376.44	99.9753	1376.44	99.9684	1376.44	99.9865	1376.44	99.9796	1376.44	99.9945	1376.44	99.9822	1376.44	100.018
1376.44	99.8744	1376.44	100.063	1376.44	100.113	1376.44	99.9814	1376.44	100.013	1376.44	99.9857	1376.44	100.028	1376.44	100.007	1376.44	100.011	1376.92	99.9983	1376.92	100.008	1376.92	99.9756	1376.92	99.9673	1376.92	99.983	1376.92	99.9771	1376.92	99.9941	1376.92	99.9841	1376.92	100.012
1376.92	99.8707	1376.92	100.056	1376.92	100.107	1376.92	99.9741	1376.92	100.004	1376.92	99.9854	1376.92	100.016	1376.92	100.01	1376.92	100.014	1377.41	100	1377.41	100.005	1377.41	99.974	1377.41	99.9657	1377.41	99.9772	1377.41	99.9734	1377.41	99.99	1377.41	99.9823	1377.41	100.003
1377.41	99.8713	1377.41	100.054	1377.41	100.103	1377.41	99.9671	1377.41	99.9974	1377.41	99.9854	1377.41	100.006	1377.41	100.013	1377.41	100.019	1377.89	100.001	1377.89	100.002	1377.89	99.9705	1377.89	99.964	1377.89	99.9708	1377.89	99.9697	1377.89	99.9839	1377.89	99.9779	1377.89	99.9937
1377.89	99.8772	1377.89	100.057	1377.89	100.1	1377.89	99.962	1377.89	99.9932	1377.89	99.9867	1377.89	99.999	1377.89	100.016	1377.89	100.026	1378.37	100.001	1378.37	99.9987	1378.37	99.966	1378.37	99.9626	1378.37	99.9654	1378.37	99.9674	1378.37	99.9777	1378.37	99.9728	1378.37	99.9853
1378.37	99.8889	1378.37	100.065	1378.37	100.1	1378.37	99.9598	1378.37	99.9926	1378.37	99.9905	1378.37	99.9993	1378.37	100.021	1378.37	100.034	1378.85	100.001	1378.85	99.9957	1378.85	99.962	1378.85	99.962	1378.85	99.9624	1378.85	99.9676	1378.85	99.9736	1378.85	99.9687	1378.85	99.9802
1378.85	99.9057	1378.85	100.077	1378.85	100.1	1378.85	99.9613	1378.85	99.9959	1378.85	99.9978	1378.85	100.007	1378.85	100.028	1378.85	100.042	1379.34	100.002	1379.34	99.9938	1379.34	99.9597	1379.34	99.9624	1379.34	99.9627	1379.34	99.9706	1379.34	99.9733	1379.34	99.9671	1379.34	99.9796
1379.34	99.9266	1379.34	100.093	1379.34	100.102	1379.34	99.9662	1379.34	100.004	1379.34	100.009	1379.34	100.022	1379.34	100.04	1379.34	100.047	1379.82	100.007	1379.82	99.9935	1379.82	99.9597	1379.82	99.9637	1379.82	99.9663	1379.82	99.9762	1379.82	99.9774	1379.82	99.9688	1379.82	99.9834
1379.82	99.9489	1379.82	100.108	1379.82	100.104	1379.82	99.9736	1379.82	100.015	1379.82	100.024	1379.82	100.041	1379.82	100.055	1379.82	100.049	1380.3	100.014	1380.3	99.995	1380.3	99.9624	1380.3	99.9659	1380.3	99.9728	1380.3	99.9837	1380.3	99.9857	1380.3	99.9735	1380.3	99.9909
1380.3	99.9696	1380.3	100.123	1380.3	100.106	1380.3	99.982	1380.3	100.028	1380.3	100.04	1380.3	100.06	1380.3	100.072	1380.3	100.046	1380.78	100.023	1380.78	99.9982	1380.78	99.9672	1380.78	99.9685	1380.78	99.9811	1380.78	99.992	1380.78	99.997	1380.78	99.9801	1380.78	100.001
1380.78	99.9851	1380.78	100.134	1380.78	100.108	1380.78	99.9889	1380.78	100.04	1380.78	100.055	1380.78	100.074	1380.78	100.087	1380.78	100.037	1381.26	100.034	1381.26	100.002	1381.26	99.9729	1381.26	99.9713	1381.26	99.9899	1381.26	100	1381.26	100.009	1381.26	99.987	1381.26	100.012
1381.26	99.992	1381.26	100.139	1381.26	100.108	1381.26	99.9918	1381.26	100.049	1381.26	100.064	1381.26	100.08	1381.26	100.097	1381.26	100.023	1381.75	100.043	1381.75	100.007	1381.75	99.9783	1381.75	99.9736	1381.75	99.9977	1381.75	100.007	1381.75	100.021	1381.75	99.9925	1381.75	100.022
1381.75	99.9882	1381.75	100.138	1381.75	100.103	1381.75	99.989	1381.75	100.05	1381.75	100.065	1381.75	100.075	1381.75	100.099	1381.75	100.003	1382.23	100.05	1382.23	100.01	1382.23	99.9821	1382.23	99.9746	1382.23	100.003	1382.23	100.011	1382.23	100.029	1382.23	99.9948	1382.23	100.031
1382.23	99.9731	1382.23	100.13	1382.23	100.093	1382.23	99.9792	1382.23	100.041	1382.23	100.055	1382.23	100.06	1382.23	100.09	1382.23	99.9784	1382.71	100.053	1382.71	100.01	1382.71	99.983	1382.71	99.9734	1382.71	100.004	1382.71	100.011	1382.71	100.033	1382.71	99.9929	1382.71	100.037
1382.71	99.9486	1382.71	100.114	1382.71	100.077	1382.71	99.9632	1382.71	100.023	1382.71	100.034	1382.71	100.036	1382.71	100.072	1382.71	99.952	1383.19	100.051	1383.19	100.007	1383.19	99.9804	1383.19	99.9691	1383.19	100	1383.19	100.008	1383.19	100.03	1383.19	99.9865	1383.19	100.038
1383.19	99.9179	1383.19	100.092	1383.19	100.056	1383.19	99.9428	1383.19	99.9965	1383.19	100.006	1383.19	100.007	1383.19	100.046	1383.19	99.9263	1383.67	100.044	1383.67	100.001	1383.67	99.974	1383.67	99.9617	1383.67	99.9917	1383.67	100	1383.67	100.02	1383.67	99.9761	1383.67	100.035
1383.67	99.8859	1383.67	100.067	1383.67	100.033	1383.67	99.9211	1383.67	99.9667	1383.67	99.974	1383.67	99.9794	1383.67	100.016	1383.67	99.9041	1384.16	100.034	1384.16	99.9932	1384.16	99.9644	1384.16	99.9515	1384.16	99.9797	1384.16	99.9895	1384.16	100.007	1384.16	99.9634	1384.16	100.027
1384.16	99.8572	1384.16	100.042	1384.16	100.011	1384.16	99.9012	1384.16	99.9382	1384.16	99.9444	1384.16	99.9562	1384.16	99.987	1384.16	99.8878	1384.64	100.022	1384.64	99.9845	1384.64	99.9528	1384.64	99.9402	1384.64	99.9665	1384.64	99.9772	1384.64	99.9909	1384.64	99.95	1384.64	100.016
1384.64	99.8354	1384.64	100.019	1384.64	99.9957	1384.64	99.8858	1384.64	99.9157	1384.64	99.9213	1384.64	99.941	1384.64	99.9623	1384.64	99.8784	1385.12	100.011	1385.12	99.9773	1385.12	99.9411	1385.12	99.93	1385.12	99.9552	1385.12	99.9654	1385.12	99.9764	1385.12	99.9384	1385.12	100.003
1385.12	99.8226	1385.12	100.001	1385.12	99.9882	1385.12	99.8768	1385.12	99.9028	1385.12	99.9084	1385.12	99.9356	1385.12	99.9447	1385.12	99.8761	1385.6	100.002	1385.6	99.9738	1385.6	99.9316	1385.6	99.924	1385.6	99.9492	1385.6	99.9563	1385.6	99.9671	1385.6	99.9312	1385.6	99.9912
1385.6	99.8192	1385.6	99.9879	1385.6	99.9902	1385.6	99.875	1385.6	99.9013	1385.6	99.9073	1385.6	99.9401	1385.6	99.9362	1385.6	99.8802	1386.09	99.9978	1386.09	99.976	1386.09	99.9267	1386.09	99.925	1386.09	99.9512	1386.09	99.9527	1386.09	99.9664	1386.09	99.9305	1386.09	99.9845
1386.09	99.8238	1386.09	99.9813	1386.09	100.001	1386.09	99.8798	1386.09	99.9108	1386.09	99.9177	1386.09	99.953	1386.09	99.9369	1386.09	99.8889	1386.57	99.9984	1386.57	99.9842	1386.57	99.9278	1386.57	99.934	1386.57	99.9619	1386.57	99.956	1386.57	99.9755	1386.57	99.9375	1386.57	99.9846
1386.57	99.8336	1386.57	99.9806	1386.57	100.018	1386.57	99.8905	1386.57	99.9291	1386.57	99.938	1386.57	99.9716	1386.57	99.9462	1386.57	99.9008	1387.05	100.003	1387.05	99.9969	1387.05	99.9346	1387.05	99.9496	1387.05	99.9792	1387.05	99.9659	1387.05	99.9927	1387.05	99.9508	1387.05	99.9911
1387.05	99.8448	1387.05	99.9856	1387.05	100.039	1387.05	99.9054	1387.05	99.9528	1387.05	99.965	1387.05	99.9921	1387.05	99.9617	1387.05	99.9141	1387.53	100.008	1387.53	100.011	1387.53	99.9449	1387.53	99.9675	1387.53	99.9983	1387.53	99.9797	1387.53	100.013	1387.53	99.9674	1387.53	100.001
1387.53	99.8542	1387.53	99.9951	1387.53	100.061	1387.53	99.9222	1387.53	99.9771	1387.53	99.9944	1387.53	100.01	1387.53	99.9793	1387.53	99.9273	1388.01	100.013	1388.01	100.023	1388.01	99.9555	1388.01	99.9828	1388.01	100.014	1388.01	99.9934	1388.01	100.031	1388.01	99.983	1388.01	100.011
1388.01	99.8598	1388.01	100.007	1388.01	100.079	1388.01	99.938	1388.01	99.9977	1388.01	100.021	1388.01	100.023	1388.01	99.9942	1388.01	99.9395	1388.5	100.014	1388.5	100.031	1388.5	99.9641	1388.5	99.9922	1388.5	100.022	1388.5	100.004	1388.5	100.041	1388.5	99.9947	1388.5	100.018
1388.5	99.8614	1388.5	100.019	1388.5	100.092	1388.5	99.9499	1388.5	100.012	1388.5	100.04	1388.5	100.027	1388.5	100.003	1388.5	99.9497	1388.98	100.012	1388.98	100.034	1388.98	99.9697	1388.98	99.9946	1388.98	100.022	1388.98	100.009	1388.98	100.043	1388.98	100.001	1388.98	100.02
1388.98	99.8604	1388.98	100.028	1388.98	100.099	1388.98	99.9563	1388.98	100.018	1388.98	100.049	1388.98	100.023	1388.98	100.003	1388.98	99.9581	1389.46	100.008	1389.46	100.033	1389.46	99.9727	1389.46	99.9915	1389.46	100.016	1389.46	100.01	1389.46	100.038	1389.46	100.004	1389.46	100.018
1389.46	99.8585	1389.46	100.033	1389.46	100.098	1389.46	99.9567	1389.46	100.018	1389.46	100.048	1389.46	100.013	1389.46	99.9946	1389.46	99.9646	1389.94	100.003	1389.94	100.029	1389.94	99.9735	1389.94	99.9847	1389.94	100.006	1389.94	100.007	1389.94	100.028	1389.94	100.003	1389.94	100.015
1389.94	99.8571	1389.94	100.033	1389.94	100.093	1389.94	99.9523	1389.94	100.014	1389.94	100.037	1389.94	100.001	1389.94	99.981	1389.94	99.9698	1390.42	99.9998	1390.42	100.025	1390.42	99.9732	1390.42	99.9764	1390.42	99.9954	1390.42	100.002	1390.42	100.016	1390.42	100.001	1390.42	100.011
1390.42	99.8569	1390.42	100.029	1390.42	100.085	1390.42	99.9446	1390.42	100.008	1390.42	100.018	1390.42	99.9884	1390.42	99.9648	1390.42	99.9736	1390.91	99.9987	1390.91	100.022	1390.91	99.9722	1390.91	99.9685	1390.91	99.9847	1390.91	99.9955	1390.91	100.005	1390.91	99.9982	1390.91	100.006
1390.91	99.8578	1390.91	100.021	1390.91	100.076	1390.91	99.9351	1390.91	100.002	1390.91	99.9946	1390.91	99.9784	1390.91	99.9489	1390.91	99.9758	1391.39	100	1391.39	100.021	1391.39	99.9707	1391.39	99.9617	1391.39	99.9747	1391.39	99.9889	1391.39	99.995	1391.39	99.9948	1391.39	100.002
1391.39	99.8593	1391.39	100.011	1391.39	100.068	1391.39	99.9254	1391.39	99.9964	1391.39	99.9692	1391.39	99.9719	1391.39	99.9354	1391.39	99.9761	1391.87	100.004	1391.87	100.02	1391.87	99.9684	1391.87	99.9562	1391.87	99.965	1391.87	99.9817	1391.87	99.9867	1391.87	99.9904	1391.87	99.9958
1391.87	99.8608	1391.87	100.002	1391.87	100.062	1391.87	99.9167	1391.87	99.9921	1391.87	99.9451	1391.87	99.969	1391.87	99.9257	1391.87	99.9742	1392.35	100.009	1392.35	100.02	1392.35	99.9651	1392.35	99.9519	1392.35	99.9549	1392.35	99.9736	1392.35	99.9792	1392.35	99.9846	1392.35	99.9877
1392.35	99.8614	1392.35	99.994	1392.35	100.058	1392.35	99.9098	1392.35	99.9885	1392.35	99.9249	1392.35	99.9687	1392.35	99.9202	1392.35	99.97	1392.84	100.014	1392.84	100.021	1392.84	99.9613	1392.84	99.949	1392.84	99.9443	1392.84	99.9642	1392.84	99.972	1392.84	99.9775	1392.84	99.9767
1392.84	99.8607	1392.84	99.9875	1392.84	100.057	1392.84	99.9046	1392.84	99.9841	1392.84	99.91	1392.84	99.9696	1392.84	99.9182	1392.84	99.9636	1393.32	100.017	1393.32	100.022	1393.32	99.958	1393.32	99.9483	1393.32	99.934	1393.32	99.9545	1393.32	99.9652	1393.32	99.9701	1393.32	99.9642
1393.32	99.8581	1393.32	99.9817	1393.32	100.055	1393.32	99.9005	1393.32	99.9769	1393.32	99.9005	1393.32	99.9698	1393.32	99.9185	1393.32	99.9551	1393.8	100.019	1393.8	100.021	1393.8	99.9569	1393.8	99.9506	1393.8	99.9259	1393.8	99.9457	1393.8	99.9596	1393.8	99.9643	1393.8	99.9523
1393.8	99.8533	1393.8	99.9744	1393.8	100.052	1393.8	99.8965	1393.8	99.9656	1393.8	99.8953	1393.8	99.9681	1393.8	99.92	1393.8	99.9451	1394.28	100.019	1394.28	100.021	1394.28	99.9595	1394.28	99.9566	1394.28	99.9224	1394.28	99.9399	1394.28	99.9563	1394.28	99.9622	1394.28	99.9439
1394.28	99.8464	1394.28	99.9639	1394.28	100.046	1394.28	99.8917	1394.28	99.9503	1394.28	99.8929	1394.28	99.9644	1394.28	99.9215	1394.28	99.9346	1394.76	100.018	1394.76	100.019	1394.76	99.9655	1394.76	99.9647	1394.76	99.9238	1394.76	99.9375	1394.76	99.9549	1394.76	99.9637	1394.76	99.94
1394.76	99.8383	1394.76	99.9497	1394.76	100.038	1394.76	99.8864	1394.76	99.9336	1394.76	99.8923	1394.76	99.9601	1394.76	99.9231	1394.76	99.9251	1395.25	100.018	1395.25	100.016	1395.25	99.9732	1395.25	99.9721	1395.25	99.9289	1395.25	99.9375	1395.25	99.9538	1395.25	99.9669	1395.25	99.9393
1395.25	99.8303	1395.25	99.9331	1395.25	100.028	1395.25	99.8812	1395.25	99.9197	1395.25	99.8927	1395.25	99.9573	1395.25	99.9248	1395.25	99.9179	1395.73	100.018	1395.73	100.011	1395.73	99.9803	1395.73	99.9764	1395.73	99.935	1395.73	99.9382	1395.73	99.951	1395.73	99.9691	1395.73	99.94
1395.73	99.8247	1395.73	99.9172	1395.73	100.02	1395.73	99.8765	1395.73	99.9126	1395.73	99.8943	1395.73	99.9575	1395.73	99.9265	1395.73	99.9138	1396.21	100.02	1396.21	100.003	1396.21	99.9855	1396.21	99.9767	1396.21	99.9401	1396.21	99.9384	1396.21	99.9459	1396.21	99.9686	1396.21	99.9409
1396.21	99.8234	1396.21	99.9052	1396.21	100.014	1396.21	99.8724	1396.21	99.9142	1396.21	99.8975	1396.21	99.961	1396.21	99.928	1396.21	99.9131	1396.69	100.022	1396.69	99.9954	1396.69	99.9883	1396.69	99.9734	1396.69	99.943	1396.69	99.9382	1396.69	99.9391	1396.69	99.9649	1396.69	99.9412
1396.69	99.8284	1396.69	99.9001	1396.69	100.011	1396.69	99.8698	1396.69	99.9248	1396.69	99.9031	1396.69	99.9683	1396.69	99.9293	1396.69	99.9159	1397.17	100.022	1397.17	99.9874	1397.17	99.9889	1397.17	99.9678	1397.17	99.9435	1397.17	99.938	1397.17	99.932	1397.17	99.9588	1397.17	99.941
1397.17	99.8405	1397.17	99.9039	1397.17	100.011	1397.17	99.8705	1397.17	99.9435	1397.17	99.9126	1397.17	99.9799	1397.17	99.9315	1397.17	99.9228	1397.66	100.021	1397.66	99.9806	1397.66	99.9879	1397.66	99.9617	1397.66	99.9427	1397.66	99.9394	1397.66	99.927	1397.66	99.9519	1397.66	99.941
1397.66	99.8593	1397.66	99.9177	1397.66	100.017	1397.66	99.8762	1397.66	99.9678	1397.66	99.9265	1397.66	99.9962	1397.66	99.9357	1397.66	99.9341	1398.14	100.016	1398.14	99.9763	1398.14	99.9862	1398.14	99.9566	1398.14	99.942	1398.14	99.944	1398.14	99.9262	1398.14	99.9465	1398.14	99.9423
1398.14	99.8824	1398.14	99.941	1398.14	100.027	1398.14	99.8884	1398.14	99.9941	1398.14	99.9442	1398.14	100.017	1398.14	99.9429	1398.14	99.949	1398.62	100.007	1398.62	99.9755	1398.62	99.9846	1398.62	99.9539	1398.62	99.9431	1398.62	99.9527	1398.62	99.931	1398.62	99.9447	1398.62	99.946
1398.62	99.9056	1398.62	99.9711	1398.62	100.04	1398.62	99.9069	1398.62	100.018	1398.62	99.9635	1398.62	100.039	1398.62	99.9529	1398.62	99.9657	1399.1	99.9965	1399.1	99.9787	1399.1	99.9834	1399.1	99.9543	1399.1	99.9472	1399.1	99.9655	1399.1	99.9414	1399.1	99.9476	1399.1	99.9521
1399.1	99.9236	1399.1	100.004	1399.1	100.056	1399.1	99.9299	1399.1	100.034	1399.1	99.9813	1399.1	100.059	1399.1	99.965	1399.1	99.9809	1399.59	99.9854	1399.59	99.9855	1399.59	99.983	1399.59	99.9574	1399.59	99.9544	1399.59	99.9806	1399.59	99.9555	1399.59	99.9548	1399.59	99.9605
1399.59	99.9322	1399.59	100.033	1399.59	100.071	1399.59	99.9531	1399.59	100.041	1399.59	99.9944	1399.59	100.074	1399.59	99.9769	1399.59	99.9912	1400.07	99.9763	1400.07	99.9948	1400.07	99.9834	1400.07	99.9628	1400.07	99.9641	1400.07	99.9955	1400.07	99.9707	1400.07	99.9647	1400.07	99.9702
1400.07	99.9298	1400.07	100.055	1400.07	100.082	1400.07	99.9715	1400.07	100.036	1400.07	100.001	1400.07	100.077	1400.07	99.986	1400.07	99.9943	1400.55	99.971	1400.55	100.005	1400.55	99.9851	1400.55	99.9693	1400.55	99.9749	1400.55	100.008	1400.55	99.9844	1400.55	99.9752	1400.55	99.9805
1400.55	99.9187	1400.55	100.065	1400.55	100.087	1400.55	99.9815	1400.55	100.023	1400.55	100	1400.55	100.07	1400.55	99.9907	1400.55	99.9904	1401.03	99.9696	1401.03	100.015	1401.03	99.9876	1401.03	99.9751	1401.03	99.9848	1401.03	100.016	1401.03	99.995	1401.03	99.9838	1401.03	99.9896
1401.03	99.9028	1401.03	100.065	1401.03	100.086	1401.03	99.9829	1401.03	100.007	1401.03	99.9952	1401.03	100.053	1401.03	99.9914	1401.03	99.9822	1401.51	99.9716	1401.51	100.024	1401.51	99.9904	1401.51	99.9787	1401.51	99.9922	1401.51	100.02	1401.51	100.002	1401.51	99.9886	1401.51	99.9961
1401.51	99.8867	1401.51	100.056	1401.51	100.082	1401.51	99.9779	1401.51	99.9915	1401.51	99.9897	1401.51	100.031	1401.51	99.9898	1401.51	99.9732	1401.99	99.976	1401.99	100.03	1401.99	99.9931	1401.99	99.9786	1401.99	99.996	1401.99	100.019	1401.99	100.005	1401.99	99.9888	1401.99	99.999
1401.99	99.8737	1401.99	100.043	1401.99	100.077	1401.99	99.9697	1401.99	99.982	1401.99	99.9869	1401.99	100.011	1401.99	99.988	1401.99	99.9667	1402.48	99.9817	1402.48	100.034	1402.48	99.9953	1402.48	99.9743	1402.48	99.9958	1402.48	100.014	1402.48	100.004	1402.48	99.9846	1402.48	99.998
1402.48	99.8654	1402.48	100.027	1402.48	100.076	1402.48	99.9614	1402.48	99.9798	1402.48	99.9886	1402.48	99.9946	1402.48	99.9873	1402.48	99.9644	1402.96	99.9882	1402.96	100.036	1402.96	99.9976	1402.96	99.9666	1402.96	99.9927	1402.96	100.007	1402.96	100.003	1402.96	99.9773	1402.96	99.9944
1402.96	99.8618	1402.96	100.011	1402.96	100.078	1402.96	99.9548	1402.96	99.9845	1402.96	99.9947	1402.96	99.9854	1402.96	99.9879	1402.96	99.966	1403.44	99.9948	1403.44	100.037	1403.44	100	1403.44	99.9574	1403.44	99.9885	1403.44	100.001	1403.44	100.001	1403.44	99.9695	1403.44	99.9905
1403.44	99.8615	1403.44	99.9958	1403.44	100.084	1403.44	99.9506	1403.44	99.9939	1403.44	100.004	1403.44	99.9839	1403.44	99.9895	1403.44	99.9699	1403.92	100.001	1403.92	100.038	1403.92	100.004	1403.92	99.9497	1403.92	99.9856	1403.92	99.9979	1403.92	100	1403.92	99.9639	1403.92	99.9896
1403.92	99.8627	1403.92	99.9834	1403.92	100.093	1403.92	99.9485	1403.92	100.005	1403.92	100.014	1403.92	99.9883	1403.92	99.9912	1403.92	99.9733	1404.41	100.007	1404.41	100.039	1404.41	100.009	1404.41	99.9458	1404.41	99.986	1404.41	100	1404.41	100.001	1404.41	99.9628	1404.41	99.9923
1404.41	99.8635	1404.41	99.9746	1404.41	100.103	1404.41	99.9483	1404.41	100.014	1404.41	100.023	1404.41	99.9962	1404.41	99.9932	1404.41	99.9743	1404.89	100.01	1404.89	100.041	1404.89	100.014	1404.89	99.9473	1404.89	99.9905	1404.89	100.007	1404.89	100.004	1404.89	99.9668	1404.89	99.9988
1404.89	99.8629	1404.89	99.9698	1404.89	100.111	1404.89	99.9489	1404.89	100.02	1404.89	100.029	1404.89	100.004	1404.89	99.9965	1404.89	99.9724	1405.37	100.011	1405.37	100.042	1405.37	100.019	1405.37	99.9544	1405.37	99.999	1405.37	100.017	1405.37	100.009	1405.37	99.9754	1405.37	100.008
1405.37	99.861	1405.37	99.9688	1405.37	100.116	1405.37	99.9489	1405.37	100.022	1405.37	100.031	1405.37	100.01	1405.37	100.002	1405.37	99.9684	1405.85	100.009	1405.85	100.044	1405.85	100.022	1405.85	99.9657	1405.85	100.01	1405.85	100.028	1405.85	100.014	1405.85	99.9867	1405.85	100.017
1405.85	99.8582	1405.85	99.9703	1405.85	100.115	1405.85	99.9468	1405.85	100.019	1405.85	100.028	1405.85	100.012	1405.85	100.01	1405.85	99.9647	1406.33	100.005	1406.33	100.045	1406.33	100.024	1406.33	99.9789	1406.33	100.022	1406.33	100.038	1406.33	100.018	1406.33	99.9985	1406.33	100.026
1406.33	99.8553	1406.33	99.9734	1406.33	100.109	1406.33	99.9419	1406.33	100.013	1406.33	100.022	1406.33	100.01	1406.33	100.021	1406.33	99.9634	1406.82	99.9987	1406.82	100.044	1406.82	100.025	1406.82	99.9915	1406.82	100.033	1406.82	100.044	1406.82	100.022	1406.82	100.009	1406.82	100.031
1406.82	99.8532	1406.82	99.9776	1406.82	100.1	1406.82	99.9348	1406.82	100.006	1406.82	100.014	1406.82	100.007	1406.82	100.033	1406.82	99.9662	1407.3	99.9912	1407.3	100.043	1407.3	100.025	1407.3	100.001	1407.3	100.041	1407.3	100.047	1407.3	100.025	1407.3	100.016	1407.3	100.033
1407.3	99.8525	1407.3	99.9828	1407.3	100.089	1407.3	99.9272	1407.3	99.9999	1407.3	100.004	1407.3	100.003	1407.3	100.044	1407.3	99.9731	1407.78	99.9836	1407.78	100.042	1407.78	100.024	1407.78	100.008	1407.78	100.046	1407.78	100.047	1407.78	100.026	1407.78	100.02	1407.78	100.03
1407.78	99.8539	1407.78	99.9896	1407.78	100.081	1407.78	99.9217	1407.78	99.9967	1407.78	99.9955	1407.78	100.002	1407.78	100.053	1407.78	99.9837	1408.26	99.9771	1408.26	100.04	1408.26	100.023	1408.26	100.011	1408.26	100.048	1408.26	100.044	1408.26	100.027	1408.26	100.022	1408.26	100.024
1408.26	99.8585	1408.26	99.9985	1408.26	100.077	1408.26	99.921	1408.26	99.9981	1408.26	99.9885	1408.26	100.005	1408.26	100.057	1408.26	99.9968	1408.74	99.9725	1408.74	100.039	1408.74	100.022	1408.74	100.011	1408.74	100.047	1408.74	100.041	1408.74	100.028	1408.74	100.021	1408.74	100.017
1408.74	99.8674	1408.74	100.01	1408.74	100.077	1408.74	99.9269	1408.74	100.005	1408.74	99.9842	1408.74	100.013	1408.74	100.057	1408.74	100.011	1409.23	99.9708	1409.23	100.039	1409.23	100.02	1409.23	100.011	1409.23	100.045	1409.23	100.038	1409.23	100.028	1409.23	100.019	1409.23	100.01
1409.23	99.8812	1409.23	100.023	1409.23	100.081	1409.23	99.9399	1409.23	100.017	1409.23	99.9831	1409.23	100.024	1409.23	100.054	1409.23	100.026	1409.71	99.9722	1409.71	100.04	1409.71	100.019	1409.71	100.011	1409.71	100.043	1409.71	100.037	1409.71	100.03	1409.71	100.018	1409.71	100.005
1409.71	99.8999	1409.71	100.036	1409.71	100.087	1409.71	99.9587	1409.71	100.035	1409.71	99.9855	1409.71	100.038	1409.71	100.049	1409.71	100.04	1410.19	99.9764	1410.19	100.042	1410.19	100.017	1410.19	100.012	1410.19	100.04	1410.19	100.037	1410.19	100.032	1410.19	100.018	1410.19	100.003
1410.19	99.922	1410.19	100.049	1410.19	100.093	1410.19	99.9802	1410.19	100.055	1410.19	99.9911	1410.19	100.052	1410.19	100.043	1410.19	100.053	1410.67	99.9822	1410.67	100.043	1410.67	100.013	1410.67	100.014	1410.67	100.038	1410.67	100.037	1410.67	100.034	1410.67	100.019	1410.67	100.004
1410.67	99.9451	1410.67	100.058	1410.67	100.096	1410.67	100.001	1410.67	100.076	1410.67	99.9995	1410.67	100.064	1410.67	100.038	1410.67	100.065	1411.16	99.9878	1411.16	100.043	1411.16	100.009	1411.16	100.014	1411.16	100.036	1411.16	100.038	1411.16	100.034	1411.16	100.021	1411.16	100.005
1411.16	99.9658	1411.16	100.065	1411.16	100.097	1411.16	100.017	1411.16	100.094	1411.16	100.01	1411.16	100.073	1411.16	100.036	1411.16	100.075	1411.64	99.9917	1411.64	100.041	1411.64	100.002	1411.64	100.014	1411.64	100.033	1411.64	100.037	1411.64	100.032	1411.64	100.022	1411.64	100.007
1411.64	99.9814	1411.64	100.069	1411.64	100.096	1411.64	100.026	1411.64	100.107	1411.64	100.023	1411.64	100.079	1411.64	100.034	1411.64	100.082	1412.12	99.9929	1412.12	100.037	1412.12	99.9948	1412.12	100.011	1412.12	100.03	1412.12	100.034	1412.12	100.028	1412.12	100.02	1412.12	100.007
1412.12	99.9904	1412.12	100.07	1412.12	100.093	1412.12	100.028	1412.12	100.114	1412.12	100.035	1412.12	100.082	1412.12	100.033	1412.12	100.086	1412.6	99.9913	1412.6	100.031	1412.6	99.9874	1412.6	100.007	1412.6	100.026	1412.6	100.028	1412.6	100.022	1412.6	100.017	1412.6	100.006
1412.6	99.9928	1412.6	100.071	1412.6	100.09	1412.6	100.024	1412.6	100.115	1412.6	100.048	1412.6	100.084	1412.6	100.033	1412.6	100.086	1413.08	99.9877	1413.08	100.025	1413.08	99.9813	1413.08	100.002	1413.08	100.022	1413.08	100.02	1413.08	100.014	1413.08	100.011	1413.08	100.002
1413.08	99.9899	1413.08	100.073	1413.08	100.088	1413.08	100.018	1413.08	100.11	1413.08	100.059	1413.08	100.086	1413.08	100.033	1413.08	100.082	1413.57	99.9834	1413.57	100.019	1413.57	99.9772	1413.57	99.9972	1413.57	100.016	1413.57	100.01	1413.57	100.004	1413.57	100.002	1413.57	99.9979
1413.57	99.9833	1413.57	100.076	1413.57	100.088	1413.57	100.012	1413.57	100.103	1413.57	100.068	1413.57	100.087	1413.57	100.034	1413.57	100.076	1414.05	99.9799	1414.05	100.014	1414.05	99.9756	1414.05	99.9931	1414.05	100.011	1414.05	99.9979	1414.05	99.9926	1414.05	99.9932	1414.05	99.9925
1414.05	99.9744	1414.05	100.081	1414.05	100.09	1414.05	100.007	1414.05	100.094	1414.05	100.073	1414.05	100.09	1414.05	100.038	1414.05	100.069	1414.53	99.9781	1414.53	100.009	1414.53	99.9764	1414.53	99.9903	1414.53	100.005	1414.53	99.9857	1414.53	99.9807	1414.53	99.9838	1414.53	99.9868
1414.53	99.9642	1414.53	100.087	1414.53	100.094	1414.53	100.003	1414.53	100.084	1414.53	100.075	1414.53	100.092	1414.53	100.045	1414.53	100.061	1415.01	99.9785	1415.01	100.005	1415.01	99.9788	1415.01	99.9888	1415.01	99.999	1415.01	99.9738	1415.01	99.9686	1415.01	99.9752	1415.01	99.9809
1415.01	99.953	1415.01	100.093	1415.01	100.097	1415.01	99.9994	1415.01	100.075	1415.01	100.074	1415.01	100.093	1415.01	100.055	1415.01	100.053	1415.49	99.9805	1415.49	100.002	1415.49	99.9819	1415.49	99.9888	1415.49	99.9933	1415.49	99.9626	1415.49	99.957	1415.49	99.968	1415.49	99.9745
1415.49	99.9414	1415.49	100.099	1415.49	100.1	1415.49	99.994	1415.49	100.066	1415.49	100.072	1415.49	100.095	1415.49	100.07	1415.49	100.047	1415.98	99.9833	1415.98	99.9979	1415.98	99.9846	1415.98	99.9903	1415.98	99.9884	1415.98	99.9528	1415.98	99.9467	1415.98	99.9626	1415.98	99.9678
1415.98	99.9298	1415.98	100.106	1415.98	100.104	1415.98	99.9862	1415.98	100.058	1415.98	100.072	1415.98	100.097	1415.98	100.087	1415.98	100.045	1416.46	99.9861	1416.46	99.9936	1416.46	99.9864	1416.46	99.9933	1416.46	99.9853	1416.46	99.9447	1416.46	99.9393	1416.46	99.959	1416.46	99.9611
1416.46	99.9194	1416.46	100.112	1416.46	100.107	1416.46	99.9758	1416.46	100.055	1416.46	100.075	1416.46	100.101	1416.46	100.107	1416.46	100.048	1416.94	99.9879	1416.94	99.9895	1416.94	99.9872	1416.94	99.9982	1416.94	99.985	1416.94	99.939	1416.94	99.9364	1416.94	99.9577	1416.94	99.9553
1416.94	99.9114	1416.94	100.12	1416.94	100.112	1416.94	99.9639	1416.94	100.056	1416.94	100.086	1416.94	100.108	1416.94	100.128	1416.94	100.058	1417.42	99.9886	1417.42	99.9866	1417.42	99.9876	1417.42	100.005	1417.42	99.9894	1417.42	99.9373	1417.42	99.9404	1417.42	99.9594	1417.42	99.9527
1417.42	99.9069	1417.42	100.13	1417.42	100.118	1417.42	99.9526	1417.42	100.064	1417.42	100.104	1417.42	100.12	1417.42	100.148	1417.42	100.077	1417.9	99.9887	1417.9	99.9866	1417.9	99.9885	1417.9	100.015	1417.9	100	1417.9	99.9417	1417.9	99.9532	1417.9	99.9655	1417.9	99.9558
1417.9	99.9059	1417.9	100.141	1417.9	100.127	1417.9	99.9446	1417.9	100.08	1417.9	100.13	1417.9	100.135	1417.9	100.167	1417.9	100.103	1418.39	99.9889	1418.39	99.9905	1418.39	99.9901	1418.39	100.025	1418.39	100.017	1418.39	99.9539	1418.39	99.9748	1418.39	99.9769	1418.39	99.9655
1418.39	99.9076	1418.39	100.152	1418.39	100.141	1418.39	99.944	1418.39	100.104	1418.39	100.161	1418.39	100.154	1418.39	100.181	1418.39	100.134	1418.87	99.9901	1418.87	99.9987	1418.87	99.9921	1418.87	100.032	1418.87	100.037	1418.87	99.9741	1418.87	100.002	1418.87	99.9929	1418.87	99.9808
1418.87	99.9093	1418.87	100.161	1418.87	100.159	1418.87	99.9519	1418.87	100.133	1418.87	100.191	1418.87	100.173	1418.87	100.189	1418.87	100.165	1419.35	99.9935	1419.35	100.01	1419.35	99.9941	1419.35	100.035	1419.35	100.057	1419.35	99.9989	1419.35	100.029	1419.35	100.01	1419.35	99.9984
1419.35	99.9089	1419.35	100.165	1419.35	100.176	1419.35	99.9652	1419.35	100.162	1419.35	100.212	1419.35	100.188	1419.35	100.188	1419.35	100.188	1419.83	100	1419.83	100.022	1419.83	99.9964	1419.83	100.033	1419.83	100.073	1419.83	100.023	1419.83	100.049	1419.83	100.026	1419.83	100.015
1419.83	99.9055	1419.83	100.16	1419.83	100.186	1419.83	99.9758	1419.83	100.183	1419.83	100.215	1419.83	100.193	1419.83	100.176	1419.83	100.197	1420.32	100.01	1420.32	100.032	1420.32	99.9996	1420.32	100.029	1420.32	100.08	1420.32	100.042	1420.32	100.06	1420.32	100.037	1420.32	100.03
1420.32	99.9006	1420.32	100.149	1420.32	100.183	1420.32	99.9776	1420.32	100.193	1420.32	100.199	1420.32	100.188	1420.32	100.155	1420.32	100.189	1420.8	100.021	1420.8	100.041	1420.8	100.004	1420.8	100.025	1420.8	100.08	1420.8	100.052	1420.8	100.061	1420.8	100.041	1420.8	100.041
1420.8	99.8974	1420.8	100.133	1420.8	100.167	1420.8	99.9694	1420.8	100.193	1420.8	100.168	1420.8	100.174	1420.8	100.128	1420.8	100.17	1421.28	100.033	1421.28	100.047	1421.28	100.008	1421.28	100.021	1421.28	100.073	1421.28	100.054	1421.28	100.053	1421.28	100.038	1421.28	100.047
1421.28	99.8988	1421.28	100.117	1421.28	100.143	1421.28	99.9551	1421.28	100.188	1421.28	100.13	1421.28	100.159	1421.28	100.1	1421.28	100.146	1421.76	100.042	1421.76	100.05	1421.76	100.01	1421.76	100.017	1421.76	100.06	1421.76	100.049	1421.76	100.041	1421.76	100.029	1421.76	100.047
1421.76	99.9064	1421.76	100.103	1421.76	100.118	1421.76	99.9408	1421.76	100.183	1421.76	100.093	1421.76	100.146	1421.76	100.078	1421.76	100.123	1422.24	100.047	1422.24	100.049	1422.24	100.01	1422.24	100.01	1422.24	100.043	1422.24	100.038	1422.24	100.027	1422.24	100.017	1422.24	100.044
1422.24	99.9198	1422.24	100.094	1422.24	100.096	1422.24	99.9313	1422.24	100.182	1422.24	100.062	1422.24	100.138	1422.24	100.064	1422.24	100.105	1422.73	100.046	1422.73	100.047	1422.73	100.008	1422.73	100.003	1422.73	100.025	1422.73	100.024	1422.73	100.013	1422.73	100.002	1422.73	100.037
1422.73	99.9363	1422.73	100.09	1422.73	100.081	1422.73	99.9291	1422.73	100.183	1422.73	100.04	1422.73	100.134	1422.73	100.057	1422.73	100.095	1423.21	100.039	1423.21	100.042	1423.21	100.004	1423.21	99.9943	1423.21	100.007	1423.21	100.01	1423.21	100.001	1423.21	99.9882	1423.21	100.029
1423.21	99.9516	1423.21	100.088	1423.21	100.075	1423.21	99.9339	1423.21	100.185	1423.21	100.029	1423.21	100.132	1423.21	100.055	1423.21	100.092	1423.69	100.026	1423.69	100.035	1423.69	99.9991	1423.69	99.9855	1423.69	99.9928	1423.69	99.999	1423.69	99.9904	1423.69	99.9772	1423.69	100.022
1423.69	99.9603	1423.69	100.085	1423.69	100.077	1423.69	99.944	1423.69	100.183	1423.69	100.027	1423.69	100.127	1423.69	100.056	1423.69	100.095	1424.17	100.009	1424.17	100.028	1424.17	99.9937	1424.17	99.9776	1424.17	99.9837	1424.17	99.9915	1424.17	99.9819	1424.17	99.9706	1424.17	100.016
1424.17	99.9588	1424.17	100.082	1424.17	100.084	1424.17	99.9564	1424.17	100.174	1424.17	100.031	1424.17	100.117	1424.17	100.056	1424.17	100.1	1424.65	99.9903	1424.65	100.021	1424.65	99.9891	1424.65	99.9721	1424.65	99.9797	1424.65	99.9884	1424.65	99.9752	1424.65	99.9684	1424.65	100.012
1424.65	99.9458	1424.65	100.075	1424.65	100.093	1424.65	99.9675	1424.65	100.157	1424.65	100.036	1424.65	100.102	1424.65	100.053	1424.65	100.106	1425.14	99.9745	1425.14	100.015	1425.14	99.9862	1425.14	99.9697	1425.14	99.9794	1425.14	99.9884	1425.14	99.9696	1425.14	99.9691	1425.14	100.009
1425.14	99.9241	1425.14	100.068	1425.14	100.098	1425.14	99.9748	1425.14	100.133	1425.14	100.037	1425.14	100.084	1425.14	100.046	1425.14	100.109	1425.62	99.9635	1425.62	100.011	1425.62	99.9853	1425.62	99.97	1425.62	99.9801	1425.62	99.9894	1425.62	99.9641	1425.62	99.9704	1425.62	100.006
1425.62	99.8983	1425.62	100.06	1425.62	100.097	1425.62	99.9779	1425.62	100.105	1425.62	100.034	1425.62	100.065	1425.62	100.038	1425.62	100.108	1426.1	99.9581	1426.1	100.007	1426.1	99.9856	1426.1	99.9712	1426.1	99.9791	1426.1	99.989	1426.1	99.9577	1426.1	99.9702	1426.1	100.002
1426.1	99.8733	1426.1	100.054	1426.1	100.089	1426.1	99.9787	1426.1	100.076	1426.1	100.025	1426.1	100.05	1426.1	100.032	1426.1	100.105	1426.58	99.9577	1426.58	100.004	1426.58	99.9861	1426.58	99.9714	1426.58	99.9746	1426.58	99.9855	1426.58	99.9502	1426.58	99.9667	1426.58	99.9948
1426.58	99.8529	1426.58	100.051	1426.58	100.075	1426.58	99.9779	1426.58	100.049	1426.58	100.013	1426.58	100.041	1426.58	100.03	1426.58	100.1	1427.07	99.9611	1427.07	100.001	1427.07	99.9856	1427.07	99.9689	1427.07	99.9656	1427.07	99.9781	1427.07	99.9411	1427.07	99.9597	1427.07	99.9848
1427.07	99.8389	1427.07	100.052	1427.07	100.056	1427.07	99.9767	1427.07	100.026	1427.07	100.001	1427.07	100.036	1427.07	100.032	1427.07	100.096	1427.55	99.9673	1427.55	99.9976	1427.55	99.9838	1427.55	99.9634	1427.55	99.9535	1427.55	99.9676	1427.55	99.9318	1427.55	99.9502	1427.55	99.9725
1427.55	99.8316	1427.55	100.053	1427.55	100.035	1427.55	99.9753	1427.55	100.007	1427.55	99.9915	1427.55	100.035	1427.55	100.039	1427.55	100.093	1428.03	99.9753	1428.03	99.9941	1428.03	99.9808	1428.03	99.9562	1428.03	99.9406	1428.03	99.9561	1428.03	99.9236	1428.03	99.9408	1428.03	99.9603
1428.03	99.8303	1428.03	100.053	1428.03	100.013	1428.03	99.973	1428.03	99.9911	1428.03	99.9881	1428.03	100.034	1428.03	100.047	1428.03	100.09	1428.51	99.9848	1428.51	99.9916	1428.51	99.9775	1428.51	99.95	1428.51	99.9305	1428.51	99.9472	1428.51	99.9189	1428.51	99.9352	1428.51	99.9514
1428.51	99.8336	1428.51	100.05	1428.51	99.9932	1428.51	99.9688	1428.51	99.9793	1428.51	99.9912	1428.51	100.032	1428.51	100.053	1428.51	100.086	1428.99	99.9951	1428.99	99.9909	1428.99	99.9745	1428.99	99.9475	1428.99	99.9263	1428.99	99.9437	1428.99	99.9201	1428.99	99.9362	1428.99	99.9479
1428.99	99.8399	1428.99	100.043	1428.99	99.9772	1428.99	99.9626	1428.99	99.9715	1428.99	100.001	1428.99	100.028	1428.99	100.055	1428.99	100.082	1429.48	100.005	1429.48	99.9922	1429.48	99.9716	1429.48	99.9501	1429.48	99.9289	1429.48	99.9471	1429.48	99.9276	1429.48	99.9445	1429.48	99.9494
1429.48	99.8477	1429.48	100.032	1429.48	99.9686	1429.48	99.9562	1429.48	99.9684	1429.48	100.014	1429.48	100.022	1429.48	100.051	1429.48	100.076	1429.96	100.014	1429.96	99.995	1429.96	99.9687	1429.96	99.9571	1429.96	99.9371	1429.96	99.9563	1429.96	99.9401	1429.96	99.9582	1429.96	99.9538
1429.96	99.8556	1429.96	100.018	1429.96	99.9695	1429.96	99.9514	1429.96	99.9705	1429.96	100.029	1429.96	100.018	1429.96	100.044	1429.96	100.069	1430.44	100.021	1430.44	99.9986	1430.44	99.9657	1430.44	99.9664	1430.44	99.9481	1430.44	99.9685	1430.44	99.9548	1430.44	99.9739	1430.44	99.958
1430.44	99.8627	1430.44	100.004	1430.44	99.9798	1430.44	99.9496	1430.44	99.9765	1430.44	100.04	1430.44	100.015	1430.44	100.035	1430.44	100.062	1430.92	100.025	1430.92	100.002	1430.92	99.9633	1430.92	99.9756	1430.92	99.9589	1430.92	99.9799	1430.92	99.9686	1430.92	99.9877	1430.92	99.9595
1430.92	99.8685	1430.92	99.9916	1430.92	99.9968	1430.92	99.9504	1430.92	99.9837	1430.92	100.044	1430.92	100.015	1430.92	100.027	1430.92	100.055	1431.4	100.026	1431.4	100.005	1431.4	99.9624	1431.4	99.9822	1431.4	99.9673	1431.4	99.9876	1431.4	99.9793	1431.4	99.9971	1431.4	99.9574
1431.4	99.8727	1431.4	99.9797	1431.4	100.016	1431.4	99.9523	1431.4	99.9895	1431.4	100.039	1431.4	100.014	1431.4	100.02	1431.4	100.048	1431.89	100.024	1431.89	100.008	1431.89	99.9643	1431.89	99.9855	1431.89	99.9727	1431.89	99.9901	1431.89	99.9858	1431.89	100.001	1431.89	99.9526
1431.89	99.8751	1431.89	99.9678	1431.89	100.035	1431.89	99.9538	1431.89	99.9916	1431.89	100.027	1431.89	100.011	1431.89	100.014	1431.89	100.042	1432.37	100.021	1432.37	100.011	1432.37	99.9695	1432.37	99.9853	1432.37	99.9749	1432.37	99.9876	1432.37	99.9883	1432.37	100.001	1432.37	99.9462
1432.37	99.8752	1432.37	99.9555	1432.37	100.049	1432.37	99.9539	1432.37	99.9895	1432.37	100.011	1432.37	100.003	1432.37	100.007	1432.37	100.035	1432.85	100.018	1432.85	100.014	1432.85	99.9775	1432.85	99.9821	1432.85	99.9743	1432.85	99.9812	1432.85	99.9876	1432.85	99.9976	1432.85	99.9388
1432.85	99.8722	1432.85	99.9433	1432.85	100.058	1432.85	99.9536	1432.85	99.9846	1432.85	99.9972	1432.85	99.9904	1432.85	100	1432.85	100.029	1433.33	100.015	1433.33	100.018	1433.33	99.987	1433.33	99.9767	1433.33	99.9718	1433.33	99.9728	1433.33	99.9852	1433.33	99.9928	1433.33	99.931
1433.33	99.8647	1433.33	99.9322	1433.33	100.064	1433.33	99.9542	1433.33	99.9792	1433.33	99.9889	1433.33	99.9762	1433.33	99.9934	1433.33	100.022	1433.82	100.014	1433.82	100.022	1433.82	99.9963	1433.82	99.9696	1433.82	99.9673	1433.82	99.964	1433.82	99.982	1433.82	99.9875	1433.82	99.9221
1433.82	99.8511	1433.82	99.9239	1433.82	100.066	1433.82	99.9577	1433.82	99.9755	1433.82	99.99	1433.82	99.9635	1433.82	99.9874	1433.82	100.016	1434.3	100.014	1434.3	100.025	1434.3	100.003	1434.3	99.9606	1434.3	99.961	1434.3	99.9556	1434.3	99.9785	1434.3	99.9814	1434.3	99.9109
1434.3	99.83	1434.3	99.92	1434.3	100.067	1434.3	99.9654	1434.3	99.9753	1434.3	100.002	1434.3	99.9562	1434.3	99.9837	1434.3	100.01	1434.78	100.016	1434.78	100.026	1434.78	100.007	1434.78	99.9499	1434.78	99.9538	1434.78	99.9484	1434.78	99.9754	1434.78	99.9744	1434.78	99.8973
1434.78	99.8006	1434.78	99.9215	1434.78	100.068	1434.78	99.9773	1434.78	99.9796	1434.78	100.025	1434.78	99.9573	1434.78	99.983	1434.78	100.002	1435.26	100.018	1435.26	100.025	1435.26	100.006	1435.26	99.939	1435.26	99.9479	1435.26	99.9437	1435.26	99.9741	1435.26	99.967	1435.26	99.8838
1435.26	99.7643	1435.26	99.9281	1435.26	100.068	1435.26	99.9911	1435.26	99.9875	1435.26	100.054	1435.26	99.9678	1435.26	99.9849	1435.26	99.9913	1435.74	100.021	1435.74	100.023	1435.74	100.004	1435.74	99.931	1435.74	99.9478	1435.74	99.9438	1435.74	99.9778	1435.74	99.9618	1435.74	99.8764
1435.74	99.7261	1435.74	99.9383	1435.74	100.066	1435.74	100.003	1435.74	99.9976	1435.74	100.084	1435.74	99.9866	1435.74	99.9886	1435.74	99.9763	1436.23	100.022	1436.23	100.022	1436.23	100.003	1436.23	99.929	1436.23	99.9574	1436.23	99.9508	1436.23	99.9891	1436.23	99.9621	1436.23	99.8811
1436.23	99.6955	1436.23	99.95	1436.23	100.064	1436.23	100.011	1436.23	100.009	1436.23	100.106	1436.23	100.011	1436.23	99.9932	1436.23	99.9577	1436.71	100.021	1436.71	100.022	1436.71	100.004	1436.71	99.9335	1436.71	99.9771	1436.71	99.9636	1436.71	100.008	1436.71	99.9692	1436.71	99.9003
1436.71	99.6824	1436.71	99.9614	1436.71	100.065	1436.71	100.014	1436.71	100.02	1436.71	100.118	1436.71	100.035	1436.71	99.9984	1436.71	99.9387	1437.19	100.017	1437.19	100.024	1437.19	100.007	1437.19	99.9419	1437.19	100.001	1437.19	99.9776	1437.19	100.028	1437.19	99.9807	1437.19	99.9293
1437.19	99.6922	1437.19	99.9708	1437.19	100.069	1437.19	100.014	1437.19	100.031	1437.19	100.119	1437.19	100.054	1437.19	100.003	1437.19	99.9234	1437.67	100.011	1437.67	100.027	1437.67	100.01	1437.67	99.9506	1437.67	100.022	1437.67	99.9874	1437.67	100.043	1437.67	99.9927	1437.67	99.9605
1437.67	99.7211	1437.67	99.9774	1437.67	100.075	1437.67	100.012	1437.67	100.04	1437.67	100.11	1437.67	100.063	1437.67	100.007	1437.67	99.9144	1438.15	100.005	1438.15	100.03	1438.15	100.013	1438.15	99.9569	1438.15	100.034	1438.15	99.9912	1438.15	100.05	1438.15	100.002	1438.15	99.9876
1438.15	99.7598	1438.15	99.9809	1438.15	100.08	1438.15	100.008	1438.15	100.044	1438.15	100.097	1438.15	100.062	1438.15	100.007	1438.15	99.9109	1438.64	99.9991	1438.64	100.032	1438.64	100.012	1438.64	99.9606	1438.64	100.038	1438.64	99.9907	1438.64	100.049	1438.64	100.009	1438.64	100.008
1438.64	99.7987	1438.64	99.9816	1438.64	100.083	1438.64	100.003	1438.64	100.043	1438.64	100.084	1438.64	100.055	1438.64	100.004	1438.64	99.9111	1439.12	99.993	1439.12	100.034	1439.12	100.009	1439.12	99.9623	1439.12	100.035	1439.12	99.989	1439.12	100.043	1439.12	100.013	1439.12	100.021
1439.12	99.8316	1439.12	99.9809	1439.12	100.083	1439.12	99.9975	1439.12	100.041	1439.12	100.074	1439.12	100.046	1439.12	100.001	1439.12	99.9128	1439.6	99.9861	1439.6	100.034	1439.6	100.002	1439.6	99.9629	1439.6	100.027	1439.6	99.9887	1439.6	100.033	1439.6	100.015	1439.6	100.028
1439.6	99.8563	1439.6	99.98	1439.6	100.083	1439.6	99.9935	1439.6	100.037	1439.6	100.069	1439.6	100.04	1439.6	99.9962	1439.6	99.915	1440.08	99.9786	1440.08	100.034	1440.08	99.9929	1440.08	99.9636	1440.08	100.017	1440.08	99.9917	1440.08	100.024	1440.08	100.016	1440.08	100.03
1440.08	99.8727	1440.08	99.9795	1440.08	100.082	1440.08	99.9913	1440.08	100.035	1440.08	100.069	1440.08	100.04	1440.08	99.9919	1440.08	99.9163	1440.57	99.9712	1440.57	100.034	1440.57	99.9829	1440.57	99.9659	1440.57	100.009	1440.57	99.9983	1440.57	100.016	1440.57	100.016	1440.57	100.029
1440.57	99.882	1440.57	99.9796	1440.57	100.081	1440.57	99.9905	1440.57	100.034	1440.57	100.071	1440.57	100.046	1440.57	99.9869	1440.57	99.9162	1441.05	99.9655	1441.05	100.034	1441.05	99.9739	1441.05	99.9704	1441.05	100.003	1441.05	100.008	1441.05	100.01	1441.05	100.015	1441.05	100.027
1441.05	99.886	1441.05	99.9806	1441.05	100.078	1441.05	99.9907	1441.05	100.034	1441.05	100.072	1441.05	100.056	1441.05	99.9808	1441.05	99.9149	1441.53	99.963	1441.53	100.035	1441.53	99.9679	1441.53	99.9772	1441.53	100.002	1441.53	100.019	1441.53	100.007	1441.53	100.013	1441.53	100.025
1441.53	99.8868	1441.53	99.9828	1441.53	100.072	1441.53	99.9917	1441.53	100.035	1441.53	100.069	1441.53	100.068	1441.53	99.9735	1441.53	99.9139	1442.01	99.9648	1442.01	100.038	1442.01	99.9662	1442.01	99.9853	1442.01	100.004	1442.01	100.031	1442.01	100.007	1442.01	100.011	1442.01	100.023
1442.01	99.8859	1442.01	99.9868	1442.01	100.063	1442.01	99.994	1442.01	100.036	1442.01	100.062	1442.01	100.079	1442.01	99.9663	1442.01	99.9159	1442.49	99.9712	1442.49	100.041	1442.49	99.969	1442.49	99.9932	1442.49	100.009	1442.49	100.041	1442.49	100.008	1442.49	100.009	1442.49	100.022
1442.49	99.8843	1442.49	99.9934	1442.49	100.051	1442.49	99.9981	1442.49	100.037	1442.49	100.051	1442.49	100.088	1442.49	99.9612	1442.49	99.9237	1442.97	99.9813	1442.97	100.043	1442.97	99.9755	1442.97	99.999	1442.97	100.014	1442.97	100.049	1442.97	100.011	1442.97	100.007	1442.97	100.02
1442.97	99.8822	1442.97	100.003	1442.97	100.038	1442.97	100.004	1442.97	100.04	1442.97	100.041	1442.97	100.094	1442.97	99.9602	1442.97	99.9398	1443.46	99.9938	1443.46	100.045	1443.46	99.9843	1443.46	100.001	1443.46	100.017	1443.46	100.053	1443.46	100.014	1443.46	100.004	1443.46	100.017
1443.46	99.8791	1443.46	100.016	1443.46	100.026	1443.46	100.012	1443.46	100.044	1443.46	100.033	1443.46	100.098	1443.46	99.9648	1443.46	99.9644	1443.94	100.007	1443.94	100.046	1443.94	99.9936	1443.94	99.9983	1443.94	100.017	1443.94	100.053	1443.94	100.016	1443.94	100	1443.94	100.013
1443.94	99.8745	1443.94	100.031	1443.94	100.018	1443.94	100.021	1443.94	100.05	1443.94	100.033	1443.94	100.101	1443.94	99.9749	1443.94	99.9959	1444.42	100.02	1444.42	100.046	1444.42	100.002	1444.42	99.9911	1444.42	100.013	1444.42	100.05	1444.42	100.016	1444.42	99.9947	1444.42	100.005
1444.42	99.8678	1444.42	100.047	1444.42	100.015	1444.42	100.03	1444.42	100.057	1444.42	100.04	1444.42	100.105	1444.42	99.989	1444.42	100.03	1444.9	100.031	1444.9	100.044	1444.9	100.007	1444.9	99.9797	1444.9	100.004	1444.9	100.044	1444.9	100.013	1444.9	99.9869	1444.9	99.9953
1444.9	99.8591	1444.9	100.065	1444.9	100.017	1444.9	100.037	1444.9	100.066	1444.9	100.054	1444.9	100.108	1444.9	100.005	1444.9	100.064	1445.39	100.038	1445.39	100.042	1445.39	100.008	1445.39	99.9651	1445.39	99.9916	1445.39	100.034	1445.39	100.006	1445.39	99.9767	1445.39	99.9815
1445.39	99.849	1445.39	100.082	1445.39	100.025	1445.39	100.044	1445.39	100.074	1445.39	100.073	1445.39	100.112	1445.39	100.021	1445.39	100.091	1445.87	100.043	1445.87	100.038	1445.87	100.004	1445.87	99.9487	1445.87	99.9757	1445.87	100.021	1445.87	99.9945	1445.87	99.9648	1445.87	99.9634
1445.87	99.8386	1445.87	100.097	1445.87	100.036	1445.87	100.05	1445.87	100.08	1445.87	100.093	1445.87	100.115	1445.87	100.036	1445.87	100.11	1446.35	100.044	1446.35	100.031	1446.35	99.9949	1446.35	99.9319	1446.35	99.9582	1446.35	100.007	1446.35	99.9796	1446.35	99.9522	1446.35	99.9417
1446.35	99.8296	1446.35	100.108	1446.35	100.049	1446.35	100.056	1446.35	100.082	1446.35	100.11	1446.35	100.119	1446.35	100.047	1446.35	100.12	1446.83	100.041	1446.83	100.023	1446.83	99.981	1446.83	99.9168	1446.83	99.9409	1446.83	99.9921	1446.83	99.9624	1446.83	99.9404	1446.83	99.9177
1446.83	99.8238	1446.83	100.115	1446.83	100.062	1446.83	100.063	1446.83	100.08	1446.83	100.12	1446.83	100.121	1446.83	100.055	1446.83	100.119	1447.31	100.034	1447.31	100.012	1447.31	99.9639	1447.31	99.9055	1447.31	99.9261	1447.31	99.9785	1447.31	99.9455	1447.31	99.9311	1447.31	99.894
1447.31	99.8227	1447.31	100.114	1447.31	100.07	1447.31	100.072	1447.31	100.077	1447.31	100.121	1447.31	100.121	1447.31	100.061	1447.31	100.111	1447.8	100.024	1447.8	99.9987	1447.8	99.9461	1447.8	99.8999	1447.8	99.9159	1447.8	99.9675	1447.8	99.9317	1447.8	99.9253	1447.8	99.8744
1447.8	99.8263	1447.8	100.106	1447.8	100.071	1447.8	100.079	1447.8	100.074	1447.8	100.111	1447.8	100.118	1447.8	100.065	1447.8	100.097	1448.28	100.013	1448.28	99.9858	1448.28	99.9305	1448.28	99.9008	1448.28	99.9112	1448.28	99.9597	1448.28	99.9234	1448.28	99.9234	1448.28	99.8623
1448.28	99.8332	1448.28	100.093	1448.28	100.065	1448.28	100.082	1448.28	100.073	1448.28	100.091	1448.28	100.113	1448.28	100.065	1448.28	100.079	1448.76	100.002	1448.76	99.9753	1448.76	99.9196	1448.76	99.9078	1448.76	99.9121	1448.76	99.9548	1448.76	99.9213	1448.76	99.9245	1448.76	99.8599
1448.76	99.8408	1448.76	100.074	1448.76	100.052	1448.76	100.079	1448.76	100.073	1448.76	100.064	1448.76	100.103	1448.76	100.063	1448.76	100.057	1449.24	99.994	1449.24	99.9688	1449.24	99.9142	1449.24	99.9192	1449.24	99.9173	1449.24	99.9519	1449.24	99.9246	1449.24	99.9272	1449.24	99.8671
1449.24	99.8462	1449.24	100.053	1449.24	100.034	1449.24	100.068	1449.24	100.074	1449.24	100.033	1449.24	100.09	1449.24	100.057	1449.24	100.033	1449.72	99.988	1449.72	99.9667	1449.72	99.9138	1449.72	99.9322	1449.72	99.9245	1449.72	99.95	1449.72	99.9311	1449.72	99.9299	1449.72	99.8816
1449.72	99.8476	1449.72	100.032	1449.72	100.014	1449.72	100.049	1449.72	100.072	1449.72	100.003	1449.72	100.074	1449.72	100.049	1449.72	100.008	1450.21	99.984	1450.21	99.9683	1450.21	99.9167	1450.21	99.9443	1450.21	99.9318	1450.21	99.948	1450.21	99.9384	1450.21	99.9314	1450.21	99.9003
1450.21	99.8448	1450.21	100.013	1450.21	99.9951	1450.21	100.022	1450.21	100.064	1450.21	99.9751	1450.21	100.055	1450.21	100.039	1450.21	99.9849	1450.69	99.9811	1450.69	99.9721	1450.69	99.9205	1450.69	99.9529	1450.69	99.9373	1450.69	99.9451	1450.69	99.9441	1450.69	99.9306	1450.69	99.9196
1450.69	99.8393	1450.69	99.9955	1450.69	99.9796	1450.69	99.9911	1450.69	100.05	1450.69	99.9541	1450.69	100.035	1450.69	100.029	1450.69	99.9671	1451.17	99.9784	1451.17	99.9764	1451.17	99.9236	1451.17	99.957	1451.17	99.94	1451.17	99.9406	1451.17	99.9467	1451.17	99.9271	1451.17	99.9371
1451.17	99.8329	1451.17	99.9811	1451.17	99.9692	1451.17	99.9577	1451.17	100.03	1451.17	99.9413	1451.17	100.017	1451.17	100.021	1451.17	99.9574	1451.65	99.9759	1451.65	99.9796	1451.65	99.9249	1451.65	99.9568	1451.65	99.9401	1451.65	99.9346	1451.65	99.9459	1451.65	99.9215	1451.65	99.952
1451.65	99.8282	1451.65	99.9698	1451.65	99.9635	1451.65	99.9233	1451.65	100.005	1451.65	99.9369	1451.65	100.001	1451.65	100.015	1451.65	99.957	1452.13	99.9736	1452.13	99.9811	1452.13	99.9247	1452.13	99.9538	1452.13	99.9389	1452.13	99.9277	1452.13	99.9426	1452.13	99.9155	1452.13	99.9649
1452.13	99.8267	1452.13	99.9614	1452.13	99.962	1452.13	99.8886	1452.13	99.9787	1452.13	99.9395	1452.13	99.9877	1452.13	100.01	1452.13	99.9649	1452.62	99.9719	1452.62	99.9802	1452.62	99.9236	1452.62	99.9502	1452.62	99.938	1452.62	99.921	1452.62	99.9387	1452.62	99.9109	1452.62	99.977
1452.62	99.8292	1452.62	99.9563	1452.62	99.9633	1452.62	99.8541	1452.62	99.9535	1452.62	99.9465	1452.62	99.978	1452.62	100.005	1452.62	99.9773	1453.1	99.9711	1453.1	99.9775	1453.1	99.9224	1453.1	99.9481	1453.1	99.9394	1453.1	99.9157	1453.1	99.9363	1453.1	99.9099	1453.1	99.9897
1453.1	99.8354	1453.1	99.9543	1453.1	99.9659	1453.1	99.8205	1453.1	99.9316	1453.1	99.9544	1453.1	99.9723	1453.1	99.999	1453.1	99.9886	1453.58	99.9708	1453.58	99.9731	1453.58	99.9213	1453.58	99.9485	1453.58	99.9442	1453.58	99.9128	1453.58	99.937	1453.58	99.9135	1453.58	100.003
1453.58	99.8441	1453.58	99.9555	1453.58	99.9693	1453.58	99.7887	1453.58	99.9142	1453.58	99.9607	1453.58	99.9713	1453.58	99.9908	1453.58	99.9936	1454.06	99.9703	1454.06	99.967	1454.06	99.9197	1454.06	99.951	1454.06	99.952	1454.06	99.9123	1454.06	99.9407	1454.06	99.9211	1454.06	100.016
1454.06	99.8541	1454.06	99.9595	1454.06	99.9731	1454.06	99.7595	1454.06	99.9004	1454.06	99.9631	1454.06	99.9757	1454.06	99.9809	1454.06	99.9878	1454.55	99.9691	1454.55	99.9591	1454.55	99.9168	1454.55	99.9536	1454.55	99.9612	1454.55	99.9129	1454.55	99.9457	1454.55	99.9302	1454.55	100.025
1454.55	99.8644	1454.55	99.965	1454.55	99.9773	1454.55	99.7338	1454.55	99.8878	1454.55	99.96	1454.55	99.9857	1454.55	99.9694	1454.55	99.9688	1455.03	99.9671	1455.03	99.9494	1455.03	99.9124	1455.03	99.9547	1455.03	99.97	1455.03	99.9136	1455.03	99.9493	1455.03	99.9374	1455.03	100.027
1455.03	99.8739	1455.03	99.9697	1455.03	99.9802	1455.03	99.7111	1455.03	99.8725	1455.03	99.9493	1455.03	99.9998	1455.03	99.9563	1455.03	99.9356	1455.51	99.9654	1455.51	99.9405	1455.51	99.9096	1455.51	99.9557	1455.51	99.9786	1455.51	99.9156	1455.51	99.951	1455.51	99.942	1455.51	100.023
1455.51	99.8815	1455.51	99.9697	1455.51	99.9788	1455.51	99.6911	1455.51	99.8496	1455.51	99.9286	1455.51	100.016	1455.51	99.9406	1455.51	99.8896	1455.99	99.9668	1455.99	99.9385	1455.99	99.9159	1455.99	99.963	1455.99	99.9912	1455.99	99.9261	1455.99	99.9549	1455.99	99.9485	1455.99	100.021
1455.99	99.885	1455.99	99.9594	1455.99	99.9686	1455.99	99.6736	1455.99	99.8153	1455.99	99.8954	1455.99	100.027	1455.99	99.921	1455.99	99.8348	1456.47	99.9731	1456.47	99.9502	1456.47	99.938	1456.47	99.9831	1456.47	100.012	1456.47	99.9532	1456.47	99.9678	1456.47	99.9638	1456.47	100.03
1456.47	99.8821	1456.47	99.9381	1456.47	99.9525	1456.47	99.6659	1456.47	99.7757	1456.47	99.8561	1456.47	100.032	1456.47	99.9014	1456.47	99.7838	1456.96	99.9824	1456.96	99.9758	1456.96	99.9716	1456.96	100.012	1456.96	100.036	1456.96	99.9946	1456.96	99.989	1456.96	99.9866	1456.96	100.047
1456.96	99.8724	1456.96	99.9138	1456.96	99.9449	1456.96	99.6837	1456.96	99.7505	1456.96	99.8293	1456.96	100.035	1456.96	99.8926	1456.96	99.7567	1457.44	99.9902	1457.44	100.006	1457.44	100.001	1457.44	100.033	1457.44	100.048	1457.44	100.034	1457.44	100.008	1457.44	100.006	1457.44	100.056
1457.44	99.8579	1457.44	99.8991	1457.44	99.9604	1457.44	99.7358	1457.44	99.759	1457.44	99.8326	1457.44	100.043	1457.44	99.9033	1457.44	99.7664	1457.92	99.9934	1457.92	100.028	1457.92	100.013	1457.92	100.035	1457.92	100.04	1457.92	100.052	1457.92	100.013	1457.92	100.012	1457.92	100.046
1457.92	99.842	1457.92	99.8995	1457.92	99.9978	1457.92	99.8106	1457.92	99.8017	1457.92	99.8659	1457.92	100.055	1457.92	99.9306	1457.92	99.8056	1458.4	99.993	1458.4	100.037	1458.4	100.006	1458.4	100.02	1458.4	100.018	1458.4	100.047	1458.4	100.005	1458.4	100.006	1458.4	100.02
1458.4	99.8284	1458.4	99.9095	1458.4	100.04	1458.4	99.8833	1458.4	99.8601	1458.4	99.9114	1458.4	100.066	1458.4	99.9612	1458.4	99.8532	1458.88	99.9921	1458.88	100.038	1458.88	99.9917	1458.88	99.9973	1458.88	99.9919	1458.88	100.029	1458.88	99.9906	1458.88	99.9963	1458.88	99.9919
1458.88	99.8192	1458.88	99.9206	1458.88	100.072	1458.88	99.9362	1458.88	99.9145	1458.88	99.9519	1458.88	100.069	1458.88	99.9844	1458.88	99.8919	1459.37	99.9928	1459.37	100.034	1459.37	99.9764	1459.37	99.9767	1459.37	99.9715	1459.37	100.008	1459.37	99.9773	1459.37	99.9889	1459.37	99.9693
1459.37	99.8158	1459.37	99.9276	1459.37	100.088	1459.37	99.9649	1459.37	99.9544	1459.37	99.979	1459.37	100.064	1459.37	99.9965	1459.37	99.9152	1459.85	99.996	1459.85	100.031	1459.85	99.9648	1459.85	99.9618	1459.85	99.9599	1459.85	99.9908	1459.85	99.9689	1459.85	99.986	1459.85	99.9553
1459.85	99.818	1459.85	99.9297	1459.85	100.089	1459.85	99.9734	1459.85	99.9782	1459.85	99.9923	1459.85	100.053	1459.85	99.9987	1459.85	99.9244	1460.33	100.002	1460.33	100.03	1460.33	99.9578	1460.33	99.9528	1460.33	99.9563	1460.33	99.9792	1460.33	99.9655	1460.33	99.9863	1460.33	99.9487
1460.33	99.8248	1460.33	99.9287	1460.33	100.078	1460.33	99.9689	1460.33	99.9884	1460.33	99.9948	1460.33	100.038	1460.33	99.994	1460.33	99.9236	1460.81	100.01	1460.81	100.03	1460.81	99.9547	1460.81	99.9488	1460.81	99.9584	1460.81	99.9727	1460.81	99.9657	1460.81	99.9872	1460.81	99.9472
1460.81	99.834	1460.81	99.927	1460.81	100.061	1460.81	99.9572	1460.81	99.9884	1460.81	99.9895	1460.81	100.023	1460.81	99.985	1460.81	99.9175	1461.3	100.019	1461.3	100.03	1461.3	99.9538	1461.3	99.9471	1461.3	99.9627	1461.3	99.9687	1461.3	99.9665	1461.3	99.9858	1461.3	99.9469
1461.3	99.8438	1461.3	99.9272	1461.3	100.041	1461.3	99.9441	1461.3	99.9822	1461.3	99.9801	1461.3	100.008	1461.3	99.9743	1461.3	99.91	1461.78	100.027	1461.78	100.03	1461.78	99.9525	1461.78	99.9448	1461.78	99.9659	1461.78	99.9643	1461.78	99.9651	1461.78	99.9793	1461.78	99.9444
1461.78	99.8524	1461.78	99.9317	1461.78	100.023	1461.78	99.9335	1461.78	99.9734	1461.78	99.9699	1461.78	99.9965	1461.78	99.9646	1461.78	99.9041	1462.26	100.033	1462.26	100.026	1462.26	99.9492	1462.26	99.9398	1462.26	99.9656	1462.26	99.9575	1462.26	99.9597	1462.26	99.9666	1462.26	99.9374
1462.26	99.859	1462.26	99.9418	1462.26	100.009	1462.26	99.928	1462.26	99.9651	1462.26	99.9619	1462.26	99.9895	1462.26	99.958	1462.26	99.9021	1462.74	100.036	1462.74	100.018	1462.74	99.9431	1462.74	99.9312	1462.74	99.9609	1462.74	99.9476	1462.74	99.9499	1462.74	99.9479	1462.74	99.9257
1462.74	99.8632	1462.74	99.9574	1462.74	100.001	1462.74	99.9281	1462.74	99.959	1462.74	99.9577	1462.74	99.9883	1462.74	99.9558	1462.74	99.9052	1463.22	100.034	1463.22	100.006	1463.22	99.9346	1463.22	99.9198	1463.22	99.9527	1463.22	99.9357	1463.22	99.9372	1463.22	99.9257	1463.22	99.9112
1463.22	99.8652	1463.22	99.9768	1463.22	99.9993	1463.22	99.9323	1463.22	99.956	1463.22	99.959	1463.22	99.9931	1463.22	99.9587	1463.22	99.9134	1463.71	100.027	1463.71	99.9903	1463.71	99.9253	1463.71	99.9074	1463.71	99.9431	1463.71	99.9243	1463.71	99.9243	1463.71	99.9039	1463.71	99.8975
1463.71	99.8658	1463.71	99.9972	1463.71	100.003	1463.71	99.9388	1463.71	99.9567	1463.71	99.9667	1463.71	100.004	1463.71	99.9668	1463.71	99.926	1464.19	100.016	1464.19	99.9742	1464.19	99.9174	1464.19	99.8969	1464.19	99.935	1464.19	99.9167	1464.19	99.9152	1464.19	99.8874	1464.19	99.8886
1464.19	99.8657	1464.19	100.014	1464.19	100.01	1464.19	99.9452	1464.19	99.9608	1464.19	99.9802	1464.19	100.02	1464.19	99.9787	1464.19	99.9408	1464.67	100.004	1464.67	99.9609	1464.67	99.9128	1464.67	99.8901	1464.67	99.9304	1464.67	99.9147	1464.67	99.9123	1464.67	99.8788	1464.67	99.8868
1464.67	99.8651	1464.67	100.024	1464.67	100.02	1464.67	99.9498	1464.67	99.9673	1464.67	99.9967	1464.67	100.037	1464.67	99.9921	1464.67	99.9547	1465.15	99.9943	1465.15	99.9526	1465.15	99.9124	1465.15	99.8876	1465.15	99.9299	1465.15	99.9178	1465.15	99.9153	1465.15	99.8783	1465.15	99.8917
1465.15	99.8637	1465.15	100.024	1465.15	100.03	1465.15	99.9519	1465.15	99.9738	1465.15	100.012	1465.15	100.053	1465.15	100.004	1465.15	99.9644	1465.63	99.9882	1465.63	99.9503	1465.63	99.9167	1465.63	99.8897	1465.63	99.9331	1465.63	99.9242	1465.63	99.9226	1465.63	99.884	1465.63	99.902
1465.63	99.8608	1465.63	100.015	1465.63	100.036	1465.63	99.9503	1465.63	99.9772	1465.63	100.02	1465.63	100.062	1465.63	100.011	1465.63	99.9673	1466.12	99.9869	1466.12	99.9535	1466.12	99.9254	1466.12	99.8957	1466.12	99.9394	1466.12	99.9318	1466.12	99.9319	1466.12	99.8934	1466.12	99.916
1466.12	99.8562	1466.12	99.9967	1466.12	100.036	1466.12	99.9447	1466.12	99.9753	1466.12	100.018	1466.12	100.06	1466.12	100.011	1466.12	99.9633	1466.6	99.9892	1466.6	99.9599	1466.6	99.9373	1466.6	99.9047	1466.6	99.9475	1466.6	99.9388	1466.6	99.9413	1466.6	99.9044	1466.6	99.9315
1466.6	99.8505	1466.6	99.9746	1466.6	100.029	1466.6	99.9361	1466.6	99.9684	1466.6	100.006	1466.6	100.048	1466.6	100.005	1466.6	99.9545	1467.08	99.9931	1467.08	99.9673	1467.08	99.9501	1467.08	99.9148	1467.08	99.9555	1467.08	99.9438	1467.08	99.9495	1467.08	99.915	1467.08	99.9455
1467.08	99.8454	1467.08	99.9531	1467.08	100.019	1467.08	99.9275	1467.08	99.9598	1467.08	99.9903	1467.08	100.031	1467.08	99.997	1467.08	99.9451	1467.56	99.9969	1467.56	99.974	1467.56	99.962	1467.56	99.9245	1467.56	99.9621	1467.56	99.9464	1467.56	99.9557	1467.56	99.9239	1467.56	99.9559
1467.56	99.8426	1467.56	99.9362	1467.56	100.007	1467.56	99.9211	1467.56	99.9529	1467.56	99.9754	1467.56	100.012	1467.56	99.9887	1467.56	99.9386	1468.05	99.9995	1468.05	99.979	1468.05	99.9711	1468.05	99.9327	1468.05	99.966	1468.05	99.9461	1468.05	99.9596	1468.05	99.9305	1468.05	99.9611
1468.05	99.8431	1468.05	99.9264	1468.05	99.9953	1468.05	99.9186	1468.05	99.9502	1468.05	99.9662	1468.05	99.9945	1468.05	99.9825	1468.05	99.9374	1468.53	100.001	1468.53	99.9823	1468.53	99.9767	1468.53	99.9387	1468.53	99.9663	1468.53	99.943	1468.53	99.961	1468.53	99.9339	1468.53	99.9604
1468.53	99.8473	1468.53	99.9252	1468.53	99.9858	1468.53	99.9204	1468.53	99.9538	1468.53	99.9654	1468.53	99.982	1468.53	99.979	1468.53	99.9424	1469.01	100.001	1469.01	99.9845	1469.01	99.9786	1469.01	99.9424	1469.01	99.9627	1469.01	99.9376	1469.01	99.9597	1469.01	99.9341	1469.01	99.9544
1469.01	99.8545	1469.01	99.9317	1469.01	99.9772	1469.01	99.9257	1469.01	99.9635	1469.01	99.9734	1469.01	99.975	1469.01	99.9771	1469.01	99.9527	1469.49	100.002	1469.49	99.9864	1469.49	99.9776	1469.49	99.9441	1469.49	99.9557	1469.49	99.9304	1469.49	99.9561	1469.49	99.9311	1469.49	99.9445
1469.49	99.8635	1469.49	99.9442	1469.49	99.968	1469.49	99.9327	1469.49	99.9781	1469.49	99.9886	1469.49	99.9728	1469.49	99.9754	1469.49	99.9662	1469.97	100.004	1469.97	99.9893	1469.97	99.9751	1469.97	99.9444	1469.97	99.9461	1469.97	99.9221	1469.97	99.9506	1469.97	99.9254	1469.97	99.9331
1469.97	99.873	1469.97	99.9594	1469.97	99.9562	1469.97	99.9394	1469.97	99.9958	1469.97	100.008	1469.97	99.9738	1469.97	99.9719	1469.97	99.9802	1470.46	100.008	1470.46	99.9947	1470.46	99.9731	1470.46	99.9449	1470.46	99.9362	1470.46	99.9148	1470.46	99.9448	1470.46	99.9189	1470.46	99.9245
1470.46	99.8818	1470.46	99.9733	1470.46	99.9403	1470.46	99.9428	1470.46	100.014	1470.46	100.027	1470.46	99.9757	1470.46	99.9648	1470.46	99.9911	1470.94	100.016	1470.94	100.004	1470.94	99.9744	1470.94	99.9478	1470.94	99.9296	1470.94	99.9111	1470.94	99.9416	1470.94	99.9149	1470.94	99.9244
1470.94	99.8893	1470.94	99.9818	1470.94	99.9197	1470.94	99.94	1470.94	100.029	1470.94	100.042	1470.94	99.9757	1470.94	99.9529	1470.94	99.9954	1471.42	100.027	1471.42	100.019	1471.42	99.9811	1471.42	99.9553	1471.42	99.9304	1471.42	99.9148	1471.42	99.9453	1471.42	99.9178	1471.42	99.9388
1471.42	99.8957	1471.42	99.9821	1471.42	99.8976	1471.42	99.9297	1471.42	100.04	1471.42	100.049	1471.42	99.9725	1471.42	99.9373	1471.42	99.9901	1471.9	100.038	1471.9	100.038	1471.9	99.9914	1471.9	99.9663	1471.9	99.94	1471.9	99.9267	1471.9	99.9579	1471.9	99.9294	1471.9	99.9671
1471.9	99.9016	1471.9	99.9756	1471.9	99.8836	1471.9	99.9162	1471.9	100.046	1471.9	100.049	1471.9	99.9684	1471.9	99.9232	1471.9	99.977	1472.38	100.046	1472.38	100.057	1472.38	99.9992	1472.38	99.9749	1472.38	99.9541	1472.38	99.9429	1472.38	99.9765	1472.38	99.9461	1472.38	100.001
1472.38	99.9078	1472.38	99.9684	1472.38	99.889	1472.38	99.907	1472.38	100.052	1472.38	100.048	1472.38	99.9679	1472.38	99.9174	1472.38	99.9611	1472.87	100.046	1472.87	100.069	1472.87	99.9971	1472.87	99.9736	1472.87	99.964	1472.87	99.955	1472.87	99.9931	1472.87	99.9595	1472.87	100.024
1472.87	99.9134	1472.87	99.9674	1472.87	99.9188	1472.87	99.9087	1472.87	100.057	1472.87	100.05	1472.87	99.9736	1472.87	99.9233	1472.87	99.9494	1473.35	100.04	1473.35	100.07	1473.35	99.9831	1473.35	99.9599	1473.35	99.9633	1473.35	99.9569	1473.35	100	1473.35	99.963	1473.35	100.029
1473.35	99.9162	1473.35	99.9751	1473.35	99.9644	1473.35	99.9196	1473.35	100.063	1473.35	100.056	1473.35	99.9822	1473.35	99.9367	1473.35	99.9452	1473.83	100.029	1473.83	100.063	1473.83	99.9617	1473.83	99.9375	1473.83	99.9518	1473.83	99.9485	1473.83	99.9956	1473.83	99.956	1473.83	100.016
1473.83	99.9139	1473.83	99.9884	1473.83	100.011	1473.83	99.9333	1473.83	100.064	1473.83	100.062	1473.83	99.988	1473.83	99.9493	1473.83	99.9474	1474.31	100.019	1474.31	100.051	1474.31	99.9398	1474.31	99.9129	1474.31	99.9342	1474.31	99.9348	1474.31	99.9828	1474.31	99.9428	1474.31	99.9946
1474.31	99.9059	1474.31	100.002	1474.31	100.046	1474.31	99.944	1474.31	100.061	1474.31	100.063	1474.31	99.9869	1474.31	99.9548	1474.31	99.9529	1474.8	100.009	1474.8	100.037	1474.8	99.9226	1474.8	99.8911	1474.8	99.9161	1474.8	99.9223	1474.8	99.9671	1474.8	99.9288	1474.8	99.9712
1474.8	99.8932	1474.8	100.012	1474.8	100.068	1474.8	99.9511	1474.8	100.056	1474.8	100.062	1474.8	99.9802	1474.8	99.9522	1474.8	99.9598	1475.28	100.002	1475.28	100.026	1475.28	99.9124	1475.28	99.8749	1475.28	99.9018	1475.28	99.9155	1475.28	99.9531	1475.28	99.9177	1475.28	99.9506
1475.28	99.8781	1475.28	100.017	1475.28	100.079	1475.28	99.9577	1475.28	100.051	1475.28	100.06	1475.28	99.9719	1475.28	99.9444	1475.28	99.9675	1475.76	99.9977	1475.76	100.018	1475.76	99.9102	1475.76	99.8663	1475.76	99.8947	1475.76	99.9175	1475.76	99.945	1475.76	99.9126	1475.76	99.9361
1475.76	99.863	1475.76	100.018	1475.76	100.084	1475.76	99.9671	1475.76	100.051	1475.76	100.061	1475.76	99.9664	1475.76	99.9356	1475.76	99.9755	1476.24	99.996	1476.24	100.013	1476.24	99.9156	1476.24	99.8661	1476.24	99.8963	1476.24	99.9284	1476.24	99.9447	1476.24	99.9143	1476.24	99.9288
1476.24	99.8502	1476.24	100.016	1476.24	100.088	1476.24	99.9805	1476.24	100.054	1476.24	100.066	1476.24	99.9664	1476.24	99.929	1476.24	99.983	1476.72	99.9971	1476.72	100.013	1476.72	99.9272	1476.72	99.874	1476.72	99.9063	1476.72	99.9462	1476.72	99.9521	1476.72	99.9219	1476.72	99.9289
1476.72	99.8404	1476.72	100.011	1476.72	100.093	1476.72	99.996	1476.72	100.059	1476.72	100.073	1476.72	99.971	1476.72	99.9256	1476.72	99.9883	1477.21	100.001	1477.21	100.016	1477.21	99.9426	1477.21	99.8885	1477.21	99.9222	1477.21	99.9666	1477.21	99.9646	1477.21	99.9329	1477.21	99.9352
1477.21	99.8337	1477.21	100.005	1477.21	100.097	1477.21	100.01	1477.21	100.061	1477.21	100.078	1477.21	99.9777	1477.21	99.9246	1477.21	99.9897	1477.69	100.005	1477.69	100.02	1477.69	99.959	1477.69	99.9067	1477.69	99.9404	1477.69	99.9851	1477.69	99.9785	1477.69	99.944	1477.69	99.9453
1477.69	99.8293	1477.69	99.9988	1477.69	100.097	1477.69	100.017	1477.69	100.057	1477.69	100.077	1477.69	99.9829	1477.69	99.9241	1477.69	99.9861	1478.17	100.01	1478.17	100.025	1478.17	99.9734	1478.17	99.9251	1478.17	99.9572	1478.17	99.9982	1478.17	99.9898	1478.17	99.9521	1478.17	99.9557
1478.17	99.8263	1478.17	99.9933	1478.17	100.093	1478.17	100.016	1478.17	100.044	1478.17	100.068	1478.17	99.9848	1478.17	99.9231	1478.17	99.9779	1478.65	100.014	1478.65	100.028	1478.65	99.9837	1478.65	99.9407	1478.65	99.9699	1478.65	100.004	1478.65	99.9959	1478.65	99.9551	1478.65	99.9636
1478.65	99.8241	1478.65	99.989	1478.65	100.083	1478.65	100.008	1478.65	100.026	1478.65	100.051	1478.65	99.9831	1478.65	99.921	1478.65	99.9659	1479.13	100.016	1479.13	100.029	1479.13	99.9885	1479.13	99.9512	1479.13	99.977	1479.13	100.001	1479.13	99.9954	1479.13	99.9524	1479.13	99.9666
1479.13	99.8225	1479.13	99.9865	1479.13	100.069	1479.13	99.9939	1479.13	100.004	1479.13	100.03	1479.13	99.9796	1479.13	99.9188	1479.13	99.9521	1479.62	100.015	1479.62	100.027	1479.62	99.9876	1479.62	99.9562	1479.62	99.9787	1479.62	99.9913	1479.62	99.9884	1479.62	99.9447	1479.62	99.9641
1479.62	99.8217	1479.62	99.9864	1479.62	100.052	1479.62	99.9779	1479.62	99.9823	1479.62	100.007	1479.62	99.9762	1479.62	99.9177	1479.62	99.9385	1480.1	100.012	1480.1	100.023	1480.1	99.9817	1480.1	99.956	1480.1	99.9762	1480.1	99.9769	1480.1	99.9768	1480.1	99.9343	1480.1	99.9568
1480.1	99.8218	1480.1	99.9892	1480.1	100.035	1480.1	99.9642	1480.1	99.9653	1480.1	99.9862	1480.1	99.9753	1480.1	99.919	1480.1	99.9275	1480.58	100.008	1480.58	100.018	1480.58	99.9725	1480.58	99.9521	1480.58	99.9713	1480.58	99.9606	1480.58	99.9632	1480.58	99.9237	1480.58	99.9467
1480.58	99.823	1480.58	99.9951	1480.58	100.021	1480.58	99.9565	1480.58	99.9556	1480.58	99.9713	1480.58	99.9785	1480.58	99.924	1480.58	99.9214	1481.06	100.004	1481.06	100.011	1481.06	99.9621	1481.06	99.9463	1481.06	99.9659	1481.06	99.9453	1481.06	99.9505	1481.06	99.9155	1481.06	99.9361
1481.06	99.8251	1481.06	100.004	1481.06	100.01	1481.06	99.9574	1481.06	99.9543	1481.06	99.9641	1481.06	99.9858	1481.06	99.9327	1481.06	99.9217	1481.55	100.002	1481.55	100.005	1481.55	99.9522	1481.55	99.94	1481.55	99.9608	1481.55	99.9329	1481.55	99.9405	1481.55	99.9108	1481.55	99.9269
1481.55	99.8276	1481.55	100.014	1481.55	100.005	1481.55	99.9672	1481.55	99.9607	1481.55	99.9651	1481.55	99.9961	1481.55	99.9446	1481.55	99.9291	1482.03	100.001	1482.03	99.9988	1482.03	99.9441	1482.03	99.9343	1482.03	99.9566	1482.03	99.9242	1482.03	99.934	1482.03	99.9098	1482.03	99.9203
1482.03	99.8303	1482.03	100.025	1482.03	100.006	1482.03	99.9835	1482.03	99.972	1482.03	99.9725	1482.03	100.007	1482.03	99.9581	1482.03	99.9427	1482.51	100.002	1482.51	99.9931	1482.51	99.9383	1482.51	99.9292	1482.51	99.9528	1482.51	99.9184	1482.51	99.9302	1482.51	99.9109	1482.51	99.9161
1482.51	99.8328	1482.51	100.034	1482.51	100.009	1482.51	100.002	1482.51	99.9847	1482.51	99.9829	1482.51	100.016	1482.51	99.9709	1482.51	99.9601	1482.99	100.004	1482.99	99.9875	1482.99	99.9343	1482.99	99.9245	1482.99	99.9489	1482.99	99.9142	1482.99	99.9273	1482.99	99.9124	1482.99	99.9132
1482.99	99.8351	1482.99	100.042	1482.99	100.013	1482.99	100.018	1482.99	99.9953	1482.99	99.993	1482.99	100.02	1482.99	99.981	1482.99	99.978	1483.47	100.006	1483.47	99.9819	1483.47	99.9311	1483.47	99.9191	1483.47	99.9443	1483.47	99.91	1483.47	99.9235	1483.47	99.9126	1483.47	99.91
1483.47	99.8371	1483.47	100.046	1483.47	100.017	1483.47	100.028	1483.47	100.003	1483.47	100.001	1483.47	100.02	1483.47	99.9876	1483.47	99.9943	1483.95	100.007	1483.95	99.9761	1483.95	99.928	1483.95	99.9125	1483.95	99.939	1483.95	99.9048	1483.95	99.9173	1483.95	99.9103	1483.95	99.9048
1483.95	99.8388	1483.95	100.047	1483.95	100.02	1483.95	100.032	1483.95	100.006	1483.95	100.007	1483.95	100.015	1483.95	99.9905	1483.95	100.007	1484.44	100.006	1484.44	99.9703	1484.44	99.9246	1484.44	99.9048	1484.44	99.9334	1484.44	99.8982	1484.44	99.9084	1484.44	99.9054	1484.44	99.897
1484.44	99.8401	1484.44	100.046	1484.44	100.02	1484.44	100.03	1484.44	100.007	1484.44	100.011	1484.44	100.008	1484.44	99.9899	1484.44	100.016	1484.92	100.005	1484.92	99.9647	1484.92	99.9213	1484.92	99.8964	1484.92	99.9283	1484.92	99.8907	1484.92	99.8971	1484.92	99.8984	1484.92	99.887
1484.92	99.8406	1484.92	100.043	1484.92	100.018	1484.92	100.023	1484.92	100.005	1484.92	100.014	1484.92	99.9992	1484.92	99.9865	1484.92	100.021	1485.4	100.002	1485.4	99.9598	1485.4	99.9186	1485.4	99.8886	1485.4	99.9246	1485.4	99.8832	1485.4	99.8845	1485.4	99.8902	1485.4	99.8765
1485.4	99.8402	1485.4	100.039	1485.4	100.012	1485.4	100.013	1485.4	100.003	1485.4	100.015	1485.4	99.9887	1485.4	99.9811	1485.4	100.023	1485.88	99.9985	1485.88	99.9556	1485.88	99.9175	1485.88	99.8826	1485.88	99.9226	1485.88	99.8768	1485.88	99.872	1485.88	99.8818	1485.88	99.8672
1485.88	99.8389	1485.88	100.032	1485.88	100.004	1485.88	100	1485.88	99.9993	1485.88	100.014	1485.88	99.9768	1485.88	99.9745	1485.88	100.022	1486.37	99.9945	1486.37	99.9524	1486.37	99.9184	1486.37	99.8799	1486.37	99.9223	1486.37	99.8721	1486.37	99.8607	1486.37	99.874	1486.37	99.8617
1486.37	99.8369	1486.37	100.024	1486.37	99.9917	1486.37	99.9863	1486.37	99.995	1486.37	100.01	1486.37	99.9631	1486.37	99.9672	1486.37	100.019	1486.85	99.9902	1486.85	99.9499	1486.85	99.9207	1486.85	99.881	1486.85	99.9227	1486.85	99.8692	1486.85	99.8514	1486.85	99.8666	1486.85	99.8613
1486.85	99.8354	1486.85	100.014	1486.85	99.9763	1486.85	99.9707	1486.85	99.9896	1486.85	100.002	1486.85	99.9476	1486.85	99.96	1486.85	100.014	1487.33	99.9863	1487.33	99.9481	1487.33	99.9238	1487.33	99.8862	1487.33	99.9225	1487.33	99.868	1487.33	99.8442	1487.33	99.8597	1487.33	99.8667
1487.33	99.8353	1487.33	100.003	1487.33	99.9583	1487.33	99.9536	1487.33	99.9827	1487.33	99.9892	1487.33	99.9309	1487.33	99.9531	1487.33	100.008	1487.81	99.9835	1487.81	99.9475	1487.81	99.9267	1487.81	99.8955	1487.81	99.9216	1487.81	99.8688	1487.81	99.8398	1487.81	99.8538	1487.81	99.8781
1487.81	99.8375	1487.81	99.992	1487.81	99.9394	1487.81	99.9351	1487.81	99.9737	1487.81	99.9725	1487.81	99.9142	1487.81	99.9463	1487.81	99.9997	1488.29	99.9828	1488.29	99.9489	1488.29	99.929	1488.29	99.909	1488.29	99.9206	1488.29	99.8728	1488.29	99.8398	1488.29	99.8509	1488.29	99.8954
1488.29	99.8422	1488.29	99.9814	1488.29	99.9223	1488.29	99.9167	1488.29	99.9631	1488.29	99.9535	1488.29	99.9004	1488.29	99.9398	1488.29	99.9881	1488.78	99.9849	1488.78	99.9537	1488.78	99.9311	1488.78	99.9261	1488.78	99.9214	1488.78	99.8819	1488.78	99.8466	1488.78	99.8537	1488.78	99.9173
1488.78	99.8488	1488.78	99.9727	1488.78	99.9111	1488.78	99.9026	1488.78	99.9527	1488.78	99.9361	1488.78	99.8931	1488.78	99.9339	1488.78	99.9744	1489.26	99.9896	1489.26	99.9623	1489.26	99.9337	1489.26	99.945	1489.26	99.9259	1489.26	99.8977	1489.26	99.8624	1489.26	99.8647	1489.26	99.9416
1489.26	99.8561	1489.26	99.9677	1489.26	99.9106	1489.26	99.8988	1489.26	99.9458	1489.26	99.9254	1489.26	99.896	1489.26	99.9307	1489.26	99.9613	1489.74	99.9957	1489.74	99.974	1489.74	99.9371	1489.74	99.9625	1489.74	99.9343	1489.74	99.9195	1489.74	99.8872	1489.74	99.884	1489.74	99.9638
1489.74	99.8627	1489.74	99.9678	1489.74	99.9249	1489.74	99.9111	1489.74	99.9466	1489.74	99.9262	1489.74	99.9113	1489.74	99.9325	1489.74	99.953	1490.22	100.001	1490.22	99.987	1490.22	99.9419	1490.22	99.9756	1490.22	99.9454	1490.22	99.9444	1490.22	99.9185	1490.22	99.9093	1490.22	99.9806
1490.22	99.8675	1490.22	99.9731	1490.22	99.9525	1490.22	99.9397	1490.22	99.956	1490.22	99.9391	1490.22	99.9364	1490.22	99.94	1490.22	99.9519	1490.7	100.006	1490.7	99.9998	1490.7	99.949	1490.7	99.9838	1490.7	99.9575	1490.7	99.9686	1490.7	99.9515	1490.7	99.9367	1490.7	99.9915
1490.7	99.87	1490.7	99.9811	1490.7	99.9865	1490.7	99.9781	1490.7	99.9711	1490.7	99.959	1490.7	99.9645	1490.7	99.9511	1490.7	99.9572	1491.19	100.01	1491.19	100.011	1491.19	99.9592	1491.19	99.9891	1491.19	99.9691	1491.19	99.9888	1491.19	99.9816	1491.19	99.9625	1491.19	99.9992
1491.19	99.8705	1491.19	99.9885	1491.19	100.016	1491.19	100.015	1491.19	99.9853	1491.19	99.9777	1491.19	99.9869	1491.19	99.9611	1491.19	99.9649	1491.67	100.012	1491.67	100.022	1491.67	99.9721	1491.67	99.9938	1491.67	99.9793	1491.67	100.004	1491.67	100.006	1491.67	99.9841	1491.67	100.006
1491.67	99.8696	1491.67	99.9925	1491.67	100.035	1491.67	100.041	1491.67	99.9938	1491.67	99.9894	1491.67	99.999	1491.67	99.9667	1491.67	99.971	1492.15	100.015	1492.15	100.031	1492.15	99.9867	1492.15	99.9991	1492.15	99.9876	1492.15	100.013	1492.15	100.023	1492.15	100	1492.15	100.013
1492.15	99.8683	1492.15	99.9926	1492.15	100.041	1492.15	100.053	1492.15	99.9945	1492.15	99.9919	1492.15	100.001	1492.15	99.9666	1492.15	99.9734	1492.63	100.018	1492.63	100.039	1492.63	100.002	1492.63	100.006	1492.63	99.9942	1492.63	100.019	1492.63	100.033	1492.63	100.012	1492.63	100.021
1492.63	99.867	1492.63	99.9895	1492.63	100.036	1492.63	100.053	1492.63	99.9883	1492.63	99.9867	1492.63	99.996	1492.63	99.9618	1492.63	99.9721	1493.12	100.02	1493.12	100.046	1493.12	100.016	1493.12	100.013	1493.12	99.9992	1493.12	100.022	1493.12	100.039	1493.12	100.019	1493.12	100.029
1493.12	99.8661	1493.12	99.9846	1493.12	100.025	1493.12	100.046	1493.12	99.9783	1493.12	99.9772	1493.12	99.9891	1493.12	99.9547	1493.12	99.9694	1493.6	100.022	1493.6	100.053	1493.6	100.028	1493.6	100.02	1493.6	100.003	1493.6	100.024	1493.6	100.041	1493.6	100.023	1493.6	100.035
1493.6	99.8651	1493.6	99.979	1493.6	100.012	1493.6	100.034	1493.6	99.9673	1493.6	99.9662	1493.6	99.9839	1493.6	99.9472	1493.6	99.9674	1494.08	100.024	1494.08	100.058	1494.08	100.039	1494.08	100.027	1494.08	100.007	1494.08	100.025	1494.08	100.041	1494.08	100.024	1494.08	100.04
1494.08	99.8637	1494.08	99.9733	1494.08	100.001	1494.08	100.022	1494.08	99.9575	1494.08	99.9552	1494.08	99.9823	1494.08	99.941	1494.08	99.9686	1494.56	100.025	1494.56	100.061	1494.56	100.048	1494.56	100.032	1494.56	100.012	1494.56	100.026	1494.56	100.04	1494.56	100.023	1494.56	100.043
1494.56	99.8609	1494.56	99.9675	1494.56	99.9921	1494.56	100.01	1494.56	99.95	1494.56	99.9448	1494.56	99.9845	1494.56	99.937	1494.56	99.9744	1495.04	100.026	1495.04	100.061	1495.04	100.056	1495.04	100.036	1495.04	100.017	1495.04	100.025	1495.04	100.038	1495.04	100.021	1495.04	100.045
1495.04	99.8563	1495.04	99.9619	1495.04	99.987	1495.04	99.9995	1495.04	99.9458	1495.04	99.9351	1495.04	99.9892	1495.04	99.9361	1495.04	99.9856	1495.53	100.026	1495.53	100.059	1495.53	100.063	1495.53	100.038	1495.53	100.025	1495.53	100.022	1495.53	100.037	1495.53	100.02	1495.53	100.046
1495.53	99.8501	1495.53	99.9576	1495.53	99.9867	1495.53	99.9913	1495.53	99.9455	1495.53	99.9275	1495.53	99.9949	1495.53	99.9396	1495.53	100.002	1496.01	100.024	1496.01	100.053	1496.01	100.068	1496.01	100.038	1496.01	100.033	1496.01	100.019	1496.01	100.037	1496.01	100.02	1496.01	100.048
1496.01	99.843	1496.01	99.9554	1496.01	99.9914	1496.01	99.9865	1496.01	99.9495	1496.01	99.9236	1496.01	99.9999	1496.01	99.9484	1496.01	100.02	1496.49	100.021	1496.49	100.044	1496.49	100.067	1496.49	100.035	1496.49	100.041	1496.49	100.014	1496.49	100.037	1496.49	100.02	1496.49	100.047
1496.49	99.837	1496.49	99.957	1496.49	100.002	1496.49	99.9873	1496.49	99.9581	1496.49	99.9269	1496.49	100.004	1496.49	99.9633	1496.49	100.037	1496.97	100.015	1496.97	100.032	1496.97	100.06	1496.97	100.027	1496.97	100.044	1496.97	100.007	1496.97	100.034	1496.97	100.02	1496.97	100.044
1496.97	99.8334	1496.97	99.9629	1496.97	100.018	1496.97	99.9943	1496.97	99.9706	1496.97	99.9394	1496.97	100.009	1496.97	99.9827	1496.97	100.05	1497.45	100.008	1497.45	100.018	1497.45	100.046	1497.45	100.015	1497.45	100.041	1497.45	100	1497.45	100.028	1497.45	100.018	1497.45	100.036
1497.45	99.8329	1497.45	99.9712	1497.45	100.036	1497.45	100.005	1497.45	99.9847	1497.45	99.9601	1497.45	100.013	1497.45	100.003	1497.45	100.054	1497.94	100.002	1497.94	100.006	1497.94	100.028	1497.94	100.001	1497.94	100.032	1497.94	99.9935	1497.94	100.019	1497.94	100.014	1497.94	100.027
1497.94	99.835	1497.94	99.9793	1497.94	100.052	1497.94	100.017	1497.94	99.9976	1497.94	99.9852	1497.94	100.018	1497.94	100.02	1497.94	100.05	1498.42	99.9976	1498.42	99.9952	1498.42	100.008	1498.42	99.9873	1498.42	100.019	1498.42	99.9889	1498.42	100.008	1498.42	100.008	1498.42	100.017
1498.42	99.8383	1498.42	99.985	1498.42	100.062	1498.42	100.026	1498.42	100.007	1498.42	100.01	1498.42	100.022	1498.42	100.03	1498.42	100.041	1498.9	99.9961	1498.9	99.9882	1498.9	99.9894	1498.9	99.9757	1498.9	100.006	1498.9	99.9871	1498.9	99.9969	1498.9	100.002	1498.9	100.011
1498.9	99.842	1498.9	99.9876	1498.9	100.067	1498.9	100.03	1498.9	100.013	1498.9	100.031	1498.9	100.025	1498.9	100.033	1498.9	100.028	1499.38	99.9974	1499.38	99.9849	1499.38	99.975	1499.38	99.9673	1499.38	99.9935	1499.38	99.9878	1499.38	99.9878	1499.38	99.9964	1499.38	100.007
1499.38	99.8454	1499.38	99.9884	1499.38	100.066	1499.38	100.028	1499.38	100.015	1499.38	100.046	1499.38	100.028	1499.38	100.03	1499.38	100.017	1499.87	100.001	1499.87	99.9849	1499.87	99.9652	1499.87	99.9619	1499.87	99.984	1499.87	99.9898	1499.87	99.9814	1499.87	99.9919	1499.87	100.006
1499.87	99.8487	1499.87	99.989	1499.87	100.06	1499.87	100.022	1499.87	100.015	1499.87	100.054	1499.87	100.029	1499.87	100.023	1499.87	100.01	1500.35	100.006	1500.35	99.9877	1500.35	99.9601	1500.35	99.9591	1500.35	99.9779	1500.35	99.9917	1500.35	99.9774	1500.35	99.9885	1500.35	100.008
1500.35	99.8519	1500.35	99.9909	1500.35	100.052	1500.35	100.013	1500.35	100.012	1500.35	100.054	1500.35	100.03	1500.35	100.016	1500.35	100.007	1500.83	100.011	1500.83	99.9925	1500.83	99.9595	1500.83	99.9588	1500.83	99.9757	1500.83	99.9931	1500.83	99.9756	1500.83	99.9866	1500.83	100.012
1500.83	99.8553	1500.83	99.9943	1500.83	100.041	1500.83	100.003	1500.83	100.007	1500.83	100.048	1500.83	100.028	1500.83	100.01	1500.83	100.007	1501.31	100.017	1501.31	99.999	1501.31	99.9629	1501.31	99.9609	1501.31	99.9775	1501.31	99.994	1501.31	99.9759	1501.31	99.987	1501.31	100.018
1501.31	99.8588	1501.31	99.9984	1501.31	100.029	1501.31	99.992	1501.31	100.001	1501.31	100.036	1501.31	100.025	1501.31	100.005	1501.31	100.009	1501.79	100.021	1501.79	100.007	1501.79	99.9697	1501.79	99.9658	1501.79	99.9833	1501.79	99.9959	1501.79	99.9789	1501.79	99.9908	1501.79	100.027
1501.79	99.8623	1501.79	100.001	1501.79	100.015	1501.79	99.9805	1501.79	99.993	1501.79	100.02	1501.79	100.019	1501.79	100	1501.79	100.012	1502.28	100.023	1502.28	100.016	1502.28	99.9793	1502.28	99.9739	1502.28	99.9931	1502.28	100	1502.28	99.9851	1502.28	99.9987	1502.28	100.041
1502.28	99.8652	1502.28	100.001	1502.28	100	1502.28	99.9686	1502.28	99.9847	1502.28	100.001	1502.28	100.01	1502.28	99.9962	1502.28	100.013	1502.76	100.024	1502.76	100.026	1502.76	99.9904	1502.76	99.9848	1502.76	100.006	1502.76	100.008	1502.76	99.9945	1502.76	100.011	1502.76	100.058
1502.76	99.8673	1502.76	99.9964	1502.76	99.987	1502.76	99.9574	1502.76	99.977	1502.76	99.9827	1502.76	100.001	1502.76	99.9917	1502.76	100.012	1503.24	100.023	1503.24	100.035	1503.24	100.001	1503.24	99.9964	1503.24	100.019	1503.24	100.017	1503.24	100.005	1503.24	100.024	1503.24	100.074
1503.24	99.8683	1503.24	99.9877	1503.24	99.9769	1503.24	99.9487	1503.24	99.9715	1503.24	99.9674	1503.24	99.9918	1503.24	99.9871	1503.24	100.01	1503.72	100.019	1503.72	100.042	1503.72	100.007	1503.72	100.005	1503.72	100.028	1503.72	100.024	1503.72	100.014	1503.72	100.034	1503.72	100.085
1503.72	99.8682	1503.72	99.9761	1503.72	99.9722	1503.72	99.9448	1503.72	99.9704	1503.72	99.9582	1503.72	99.9858	1503.72	99.983	1503.72	100.01	1504.2	100.012	1504.2	100.042	1504.2	100.004	1504.2	100.005	1504.2	100.026	1504.2	100.022	1504.2	100.013	1504.2	100.033	1504.2	100.08
1504.2	99.8673	1504.2	99.9632	1504.2	99.9733	1504.2	99.9469	1504.2	99.975	1504.2	99.9569	1504.2	99.984	1504.2	99.9793	1504.2	100.013	1504.69	100.004	1504.69	100.034	1504.69	99.992	1504.69	99.9935	1504.69	100.009	1504.69	100.004	1504.69	99.996	1504.69	100.012	1504.69	100.053
1504.69	99.8656	1504.69	99.9499	1504.69	99.9767	1504.69	99.9531	1504.69	99.9842	1504.69	99.9623	1504.69	99.9852	1504.69	99.9743	1504.69	100.019	1505.17	99.9963	1505.17	100.019	1505.17	99.9735	1505.17	99.9736	1505.17	99.978	1505.17	99.97	1505.17	99.9635	1505.17	99.9731	1505.17	100.007
1505.17	99.8635	1505.17	99.9349	1505.17	99.9718	1505.17	99.9548	1505.17	99.9917	1505.17	99.9674	1505.17	99.9834	1505.17	99.963	1505.17	100.027	1505.65	99.9933	1505.65	100.003	1505.65	99.9627	1505.65	99.9604	1505.65	99.9471	1505.65	99.9309	1505.65	99.9271	1505.65	99.9288	1505.65	99.9621
1505.65	99.8614	1505.65	99.9136	1505.65	99.9412	1505.65	99.9363	1505.65	99.9867	1505.65	99.96	1505.65	99.9673	1505.65	99.9376	1505.65	100.028	1506.13	99.9972	1506.13	99.9954	1506.13	99.9754	1506.13	99.9722	1506.13	99.9373	1506.13	99.9083	1506.13	99.9087	1506.13	99.904	1506.13	99.949
1506.13	99.8615	1506.13	99.886	1506.13	99.8775	1506.13	99.8891	1506.13	99.9633	1506.13	99.934	1506.13	99.932	1506.13	99.8984	1506.13	100.016	1506.62	100.003	1506.62	99.9989	1506.62	100.009	1506.62	100.008	1506.62	99.9565	1506.62	99.9147	1506.62	99.9211	1506.62	99.9125	1506.62	99.9758
1506.62	99.8675	1506.62	99.8647	1506.62	99.8048	1506.62	99.8313	1506.62	99.9357	1506.62	99.9054	1506.62	99.8927	1506.62	99.8644	1506.62	99.9981	1507.1	100.002	1507.1	100.002	1507.1	100.036	1507.1	100.036	1507.1	99.9833	1507.1	99.9352	1507.1	99.9486	1507.1	99.9365	1507.1	100.009
1507.1	99.8803	1507.1	99.8683	1507.1	99.7709	1507.1	99.8027	1507.1	99.9318	1507.1	99.9053	1507.1	99.8785	1507.1	99.8631	1507.1	99.988	1507.58	99.9919	1507.58	99.9952	1507.58	100.031	1507.58	100.03	1507.58	99.9917	1507.58	99.9449	1507.58	99.9641	1507.58	99.9482	1507.58	100.014
1507.58	99.8936	1507.58	99.8974	1507.58	99.7954	1507.58	99.8195	1507.58	99.9587	1507.58	99.9414	1507.58	99.8969	1507.58	99.897	1507.58	99.9916	1508.06	99.9809	1508.06	99.9824	1508.06	100.006	1508.06	100.001	1508.06	99.9827	1508.06	99.9405	1508.06	99.9622	1508.06	99.9442	1508.06	99.9974
1508.06	99.8989	1508.06	99.9321	1508.06	99.8497	1508.06	99.8577	1508.06	99.9943	1508.06	99.9886	1508.06	99.926	1508.06	99.9402	1508.06	99.9989	1508.54	99.9771	1508.54	99.973	1508.54	99.9806	1508.54	99.9727	1508.54	99.971	1508.54	99.9331	1508.54	99.9534	1508.54	99.936	1508.54	99.9805
1508.54	99.8938	1508.54	99.9563	1508.54	99.9	1508.54	99.8905	1508.54	100.018	1508.54	100.023	1508.54	99.9454	1508.54	99.9703	1508.54	100.001	1509.03	99.982	1509.03	99.9711	1509.03	99.9659	1509.03	99.9567	1509.03	99.9662	1509.03	99.9317	1509.03	99.947	1509.03	99.9321	1509.03	99.9753
1509.03	99.8814	1509.03	99.9671	1509.03	99.9328	1509.03	99.9093	1509.03	100.024	1509.03	100.039	1509.03	99.9509	1509.03	99.9826	1509.03	99.9955	1509.51	99.9925	1509.51	99.9757	1509.51	99.9616	1509.51	99.9527	1509.51	99.9693	1509.51	99.938	1509.51	99.9462	1509.51	99.9338	1509.51	99.9798
1509.51	99.8669	1509.51	99.9703	1509.51	99.9531	1509.51	99.9202	1509.51	100.022	1509.51	100.043	1509.51	99.95	1509.51	99.9841	1509.51	99.9886	1509.99	100.005	1509.99	99.9845	1509.99	99.9641	1509.99	99.9568	1509.99	99.9779	1509.99	99.9508	1509.99	99.9505	1509.99	99.9395	1509.99	99.9887
1509.99	99.8547	1509.99	99.9721	1509.99	99.9689	1509.99	99.9312	1509.99	100.019	1509.99	100.046	1509.99	99.9511	1509.99	99.983	1509.99	99.985	1510.47	100.017	1510.47	99.9951	1510.47	99.9697	1510.47	99.9647	1510.47	99.9896	1510.47	99.9671	1510.47	99.9586	1510.47	99.9475	1510.47	99.9975
1510.47	99.8474	1510.47	99.9765	1510.47	99.9862	1510.47	99.947	1510.47	100.021	1510.47	100.05	1510.47	99.9587	1510.47	99.9845	1510.47	99.9875	1510.95	100.027	1510.95	100.006	1510.95	99.9754	1510.95	99.9731	1510.95	100.001	1510.95	99.983	1510.95	99.9678	1510.95	99.9552	1510.95	100.003
1510.95	99.8459	1510.95	99.9846	1510.95	100.007	1510.95	99.9684	1510.95	100.03	1510.95	100.059	1510.95	99.974	1510.95	99.9903	1510.95	99.9964	1511.44	100.033	1511.44	100.015	1511.44	99.9793	1511.44	99.9799	1511.44	100.01	1511.44	99.9948	1511.44	99.9755	1511.44	99.9612	1511.44	100.003
1511.44	99.8492	1511.44	99.9952	1511.44	100.03	1511.44	99.9925	1511.44	100.042	1511.44	100.071	1511.44	99.9941	1511.44	99.9991	1511.44	100.01	1511.92	100.037	1511.92	100.022	1511.92	99.9805	1511.92	99.9842	1511.92	100.015	1511.92	99.9997	1511.92	99.9796	1511.92	99.9641	1511.92	99.9981
1511.92	99.8549	1511.92	100.006	1511.92	100.051	1511.92	100.014	1511.92	100.055	1511.92	100.083	1511.92	100.014	1511.92	100.008	1511.92	100.025	1512.4	100.038	1512.4	100.025	1512.4	99.9788	1512.4	99.9856	1512.4	100.014	1512.4	99.9962	1512.4	99.9783	1512.4	99.9631	1512.4	99.9893
1512.4	99.86	1512.4	100.014	1512.4	100.066	1512.4	100.029	1512.4	100.064	1512.4	100.09	1512.4	100.029	1512.4	100.013	1512.4	100.038	1512.88	100.038	1512.88	100.026	1512.88	99.9742	1512.88	99.9839	1512.88	100.009	1512.88	99.9843	1512.88	99.971	1512.88	99.9575	1512.88	99.9774
1512.88	99.8621	1512.88	100.017	1512.88	100.071	1512.88	100.034	1512.88	100.065	1512.88	100.091	1512.88	100.036	1512.88	100.012	1512.88	100.046	1513.36	100.036	1513.36	100.023	1513.36	99.9666	1513.36	99.9791	1513.36	99.9979	1513.36	99.9647	1513.36	99.9575	1513.36	99.9469	1513.36	99.9629
1513.36	99.8597	1513.36	100.017	1513.36	100.067	1513.36	100.03	1513.36	100.058	1513.36	100.083	1513.36	100.034	1513.36	100.006	1513.36	100.049	1513.85	100.034	1513.85	100.018	1513.85	99.9556	1513.85	99.9702	1513.85	99.982	1513.85	99.9385	1513.85	99.938	1513.85	99.9309	1513.85	99.9455
1513.85	99.8527	1513.85	100.013	1513.85	100.055	1513.85	100.018	1513.85	100.041	1513.85	100.068	1513.85	100.024	1513.85	99.9946	1513.85	100.047	1514.33	100.031	1514.33	100.01	1514.33	99.9411	1514.33	99.9571	1514.33	99.9618	1514.33	99.9072	1514.33	99.9134	1514.33	99.91	1514.33	99.9254
1514.33	99.8422	1514.33	100.008	1514.33	100.037	1514.33	100.002	1514.33	100.019	1514.33	100.048	1514.33	100.01	1514.33	99.9811	1514.33	100.041	1514.81	100.027	1514.81	100	1514.81	99.9238	1514.81	99.94	1514.81	99.9388	1514.81	99.8728	1514.81	99.8854	1514.81	99.8858	1514.81	99.9039
1514.81	99.8296	1514.81	100.004	1514.81	100.017	1514.81	99.9842	1514.81	99.9903	1514.81	100.024	1514.81	99.9934	1514.81	99.9674	1514.81	100.033	1515.29	100.022	1515.29	99.9897	1515.29	99.9054	1515.29	99.921	1515.29	99.9158	1515.29	99.839	1515.29	99.8572	1515.29	99.8618	1515.29	99.884
1515.29	99.8168	1515.29	100	1515.29	99.9967	1515.29	99.9664	1515.29	99.9574	1515.29	99.9999	1515.29	99.9775	1515.29	99.9549	1515.29	100.024	1515.78	100.018	1515.78	99.9805	1515.78	99.8889	1515.78	99.9032	1515.78	99.8967	1515.78	99.8111	1515.78	99.8335	1515.78	99.8429	1515.78	99.8701
1515.78	99.8058	1515.78	99.998	1515.78	99.9798	1515.78	99.9509	1515.78	99.9225	1515.78	99.9776	1515.78	99.9644	1515.78	99.9451	1515.78	100.016	1516.26	100.014	1516.26	99.974	1516.26	99.8774	1516.26	99.8898	1516.26	99.8851	1516.26	99.795	1516.26	99.8194	1516.26	99.8338	1516.26	99.8655
1516.26	99.7985	1516.26	99.9974	1516.26	99.9693	1516.26	99.9399	1516.26	99.8897	1516.26	99.9617	1516.26	99.9567	1516.26	99.9399	1516.26	100.009	1516.74	100.011	1516.74	99.9709	1516.74	99.8731	1516.74	99.8835	1516.74	99.883	1516.74	99.7944	1516.74	99.8175	1516.74	99.8367	1516.74	99.8714
1516.74	99.7961	1516.74	99.9983	1516.74	99.9671	1516.74	99.9352	1516.74	99.864	1516.74	99.9557	1516.74	99.9555	1516.74	99.9401	1516.74	100.006	1517.22	100.008	1517.22	99.9711	1517.22	99.8762	1517.22	99.8847	1517.22	99.8895	1517.22	99.8086	1517.22	99.8269	1517.22	99.8492	1517.22	99.885
1517.22	99.7988	1517.22	99.9993	1517.22	99.9722	1517.22	99.936	1517.22	99.8496	1517.22	99.9597	1517.22	99.9595	1517.22	99.9448	1517.22	100.007	1517.7	100.007	1517.7	99.9742	1517.7	99.8865	1517.7	99.8937	1517.7	99.9029	1517.7	99.8339	1517.7	99.8444	1517.7	99.8678	1517.7	99.904
1517.7	99.805	1517.7	99.9986	1517.7	99.9793	1517.7	99.9381	1517.7	99.8462	1517.7	99.9693	1517.7	99.9642	1517.7	99.951	1517.7	100.008	1518.19	100.008	1518.19	99.98	1518.19	99.9028	1518.19	99.9094	1518.19	99.9212	1518.19	99.8652	1518.19	99.8662	1518.19	99.8886	1518.19	99.9268
1518.19	99.813	1518.19	99.9942	1518.19	99.9828	1518.19	99.9366	1518.19	99.8505	1518.19	99.9779	1518.19	99.9647	1518.19	99.9555	1518.19	100.009	1518.67	100.013	1518.67	99.9878	1518.67	99.9233	1518.67	99.9305	1518.67	99.9427	1518.67	99.898	1518.67	99.8891	1518.67	99.9091	1518.67	99.9518
1518.67	99.8216	1518.67	99.9856	1518.67	99.9788	1518.67	99.9287	1518.67	99.8584	1518.67	99.9807	1518.67	99.9583	1518.67	99.9567	1518.67	100.007	1519.15	100.019	1519.15	99.9965	1519.15	99.9451	1519.15	99.9535	1519.15	99.9651	1519.15	99.928	1519.15	99.9097	1519.15	99.9267	1519.15	99.9755
1519.15	99.8304	1519.15	99.9742	1519.15	99.9681	1519.15	99.9153	1519.15	99.8687	1519.15	99.9768	1519.15	99.9459	1519.15	99.9556	1519.15	100.002	1519.63	100.026	1519.63	100.005	1519.63	99.9662	1519.63	99.9763	1519.63	99.9871	1519.63	99.953	1519.63	99.9262	1519.63	99.9401	1519.63	99.9963
1519.63	99.8386	1519.63	99.9611	1519.63	99.9521	1519.63	99.8984	1519.63	99.8805	1519.63	99.9664	1519.63	99.9293	1519.63	99.9531	1519.63	99.996	1520.11	100.035	1520.11	100.013	1520.11	99.9861	1520.11	99.9982	1520.11	100.009	1520.11	99.9733	1520.11	99.9394	1520.11	99.9515	1520.11	100.015
1520.11	99.8451	1520.11	99.9474	1520.11	99.9319	1520.11	99.8796	1520.11	99.8922	1520.11	99.9505	1520.11	99.9106	1520.11	99.9497	1520.11	99.9898	1520.6	100.044	1520.6	100.021	1520.6	100.006	1520.6	100.022	1520.6	100.034	1520.6	99.9931	1520.6	99.9532	1520.6	99.9662	1520.6	100.036
1520.6	99.8473	1520.6	99.9331	1520.6	99.9082	1520.6	99.8601	1520.6	99.9012	1520.6	99.9297	1520.6	99.8918	1520.6	99.9445	1520.6	99.9836	1521.08	100.052	1521.08	100.03	1521.08	100.026	1521.08	100.046	1521.08	100.061	1521.08	100.016	1521.08	99.9708	1521.08	99.9879	1521.08	100.06
1521.08	99.8429	1521.08	99.9212	1521.08	99.8864	1521.08	99.8451	1521.08	99.9072	1521.08	99.91	1521.08	99.8785	1521.08	99.9393	1521.08	99.9795	1521.56	100.054	1521.56	100.036	1521.56	100.038	1521.56	100.064	1521.56	100.083	1521.56	100.037	1521.56	99.9888	1521.56	100.011	1521.56	100.079
1521.56	99.832	1521.56	99.9164	1521.56	99.8758	1521.56	99.8427	1521.56	99.9131	1521.56	99.9011	1521.56	99.8783	1521.56	99.9381	1521.56	99.9805	1522.04	100.049	1522.04	100.036	1522.04	100.037	1522.04	100.069	1522.04	100.09	1522.04	100.051	1522.04	100	1522.04	100.027	1522.04	100.085
1522.04	99.8167	1522.04	99.921	1522.04	99.8804	1522.04	99.8549	1522.04	99.9207	1522.04	99.9077	1522.04	99.8925	1522.04	99.9427	1522.04	99.9874	1522.53	100.041	1522.53	100.029	1522.53	100.025	1522.53	100.06	1522.53	100.079	1522.53	100.051	1522.53	99.9996	1522.53	100.028	1522.53	100.073
1522.53	99.8008	1522.53	99.9318	1522.53	99.8945	1522.53	99.8746	1522.53	99.9284	1522.53	99.9244	1522.53	99.9136	1522.53	99.9509	1522.53	99.9966	1523.01	100.033	1523.01	100.021	1523.01	100.007	1523.01	100.044	1523.01	100.057	1523.01	100.039	1523.01	99.9894	1523.01	100.017	1523.01	100.053
1523.01	99.7875	1523.01	99.9432	1523.01	99.9081	1523.01	99.8915	1523.01	99.9328	1523.01	99.9419	1523.01	99.9315	1523.01	99.9584	1523.01	100.004	1523.49	100.027	1523.49	100.013	1523.49	99.9899	1523.49	100.026	1523.49	100.031	1523.49	100.021	1523.49	99.9743	1523.49	99.9996	1523.49	100.03
1523.49	99.7789	1523.49	99.9523	1523.49	99.9175	1523.49	99.9032	1523.49	99.935	1523.49	99.9558	1523.49	99.9431	1523.49	99.9652	1523.49	100.008	1523.97	100.024	1523.97	100.007	1523.97	99.9759	1523.97	100.01	1523.97	100.006	1523.97	100.002	1523.97	99.959	1523.97	99.9806	1523.97	100.01
1523.97	99.7757	1523.97	99.9588	1523.97	99.9236	1523.97	99.9117	1523.97	99.9378	1523.97	99.9664	1523.97	99.9498	1523.97	99.9729	1523.97	100.012	1524.45	100.022	1524.45	100.002	1524.45	99.9655	1524.45	99.9961	1524.45	99.9852	1524.45	99.9845	1524.45	99.9466	1524.45	99.9634	1524.45	99.9945
1524.45	99.7783	1524.45	99.9638	1524.45	99.9295	1524.45	99.9215	1524.45	99.9446	1524.45	99.9767	1524.45	99.9553	1524.45	99.9835	1524.45	100.018	1524.93	100.02	1524.93	99.9986	1524.93	99.9587	1524.93	99.9848	1524.93	99.9702	1524.93	99.9707	1524.93	99.9383	1524.93	99.9498	1524.93	99.9823
1524.93	99.786	1524.93	99.9682	1524.93	99.938	1524.93	99.9357	1524.93	99.9573	1524.93	99.9888	1524.93	99.9622	1524.93	99.9973	1524.93	100.027	1525.42	100.018	1525.42	99.9959	1525.42	99.9555	1525.42	99.9765	1525.42	99.9621	1525.42	99.962	1525.42	99.935	1525.42	99.941	1525.42	99.9745
1525.42	99.7977	1525.42	99.9719	1525.42	99.9497	1525.42	99.9542	1525.42	99.9749	1525.42	100.003	1525.42	99.9713	1525.42	100.012	1525.42	100.039	1525.9	100.014	1525.9	99.9938	1525.9	99.9559	1525.9	99.9718	1525.9	99.9613	1525.9	99.959	1525.9	99.937	1525.9	99.9376	1525.9	99.9715
1525.9	99.8119	1525.9	99.9745	1525.9	99.9633	1525.9	99.9746	1525.9	99.9945	1525.9	100.018	1525.9	99.9814	1525.9	100.025	1525.9	100.052	1526.38	100.01	1526.38	99.9921	1526.38	99.9593	1526.38	99.9711	1526.38	99.9672	1526.38	99.9616	1526.38	99.9433	1526.38	99.9392	1526.38	99.9733
1526.38	99.8269	1526.38	99.9755	1526.38	99.9773	1526.38	99.993	1526.38	100.012	1526.38	100.032	1526.38	99.9903	1526.38	100.032	1526.38	100.062	1526.86	100.006	1526.86	99.991	1526.86	99.9645	1526.86	99.9737	1526.86	99.9773	1526.86	99.968	1526.86	99.952	1526.86	99.9442	1526.86	99.9784
1526.86	99.8412	1526.86	99.9756	1526.86	99.9905	1526.86	100.007	1526.86	100.026	1526.86	100.043	1526.86	99.9969	1526.86	100.033	1526.86	100.068	1527.35	100.001	1527.35	99.9906	1527.35	99.9703	1527.35	99.9785	1527.35	99.9892	1527.35	99.9762	1527.35	99.9613	1527.35	99.9508	1527.35	99.9852
1527.35	99.8542	1527.35	99.9757	1527.35	100.002	1527.35	100.014	1527.35	100.033	1527.35	100.049	1527.35	100.001	1527.35	100.03	1527.35	100.068	1527.83	99.9983	1527.83	99.991	1527.83	99.9757	1527.83	99.9844	1527.83	100.001	1527.83	99.9845	1527.83	99.9697	1527.83	99.9576	1527.83	99.9921
1527.83	99.8655	1527.83	99.9764	1527.83	100.012	1527.83	100.017	1527.83	100.037	1527.83	100.052	1527.83	100.003	1527.83	100.026	1527.83	100.063	1528.31	99.9964	1528.31	99.992	1528.31	99.9803	1528.31	99.99	1528.31	100.01	1528.31	99.9914	1528.31	99.9762	1528.31	99.9635	1528.31	99.998
1528.31	99.8746	1528.31	99.9782	1528.31	100.019	1528.31	100.015	1528.31	100.037	1528.31	100.051	1528.31	100.003	1528.31	100.022	1528.31	100.054	1528.79	99.9957	1528.79	99.9931	1528.79	99.9836	1528.79	99.9941	1528.79	100.016	1528.79	99.9956	1528.79	99.9799	1528.79	99.9673	1528.79	100.002
1528.79	99.881	1528.79	99.981	1528.79	100.024	1528.79	100.012	1528.79	100.037	1528.79	100.047	1528.79	100.004	1528.79	100.022	1528.79	100.045	1529.27	99.9961	1529.27	99.9936	1529.27	99.9851	1529.27	99.9955	1529.27	100.018	1529.27	99.996	1529.27	99.9797	1529.27	99.9677	1529.27	100.002
1529.27	99.8841	1529.27	99.9839	1529.27	100.025	1529.27	100.007	1529.27	100.037	1529.27	100.043	1529.27	100.005	1529.27	100.025	1529.27	100.036	1529.76	99.9972	1529.76	99.9928	1529.76	99.9842	1529.76	99.993	1529.76	100.016	1529.76	99.9914	1529.76	99.9748	1529.76	99.9637	1529.76	99.9976
1529.76	99.8833	1529.76	99.986	1529.76	100.021	1529.76	100.002	1529.76	100.037	1529.76	100.037	1529.76	100.005	1529.76	100.028	1529.76	100.029	1530.24	99.9987	1530.24	99.9902	1530.24	99.9801	1530.24	99.9859	1530.24	100.007	1530.24	99.9811	1530.24	99.9645	1530.24	99.9541	1530.24	99.9876
1530.24	99.8785	1530.24	99.9866	1530.24	100.013	1530.24	99.9952	1530.24	100.036	1530.24	100.031	1530.24	100.004	1530.24	100.031	1530.24	100.024	1530.72	100	1530.72	99.9859	1530.72	99.9725	1530.72	99.9737	1530.72	99.9938	1530.72	99.9651	1530.72	99.9491	1530.72	99.9389	1530.72	99.9715
1530.72	99.87	1530.72	99.9853	1530.72	100.002	1530.72	99.9881	1530.72	100.034	1530.72	100.026	1530.72	100.001	1530.72	100.032	1530.72	100.022	1531.2	100.001	1531.2	99.9804	1531.2	99.9617	1531.2	99.9572	1531.2	99.9764	1531.2	99.945	1531.2	99.9301	1531.2	99.9195	1531.2	99.9504
1531.2	99.859	1531.2	99.982	1531.2	99.9884	1531.2	99.9808	1531.2	100.029	1531.2	100.023	1531.2	99.9951	1531.2	100.031	1531.2	100.024	1531.68	100.003	1531.68	99.9753	1531.68	99.9496	1531.68	99.9387	1531.68	99.9579	1531.68	99.9238	1531.68	99.9108	1531.68	99.899	1531.68	99.9273
1531.68	99.8463	1531.68	99.9763	1531.68	99.9737	1531.68	99.9732	1531.68	100.02	1531.68	100.022	1531.68	99.9852	1531.68	100.026	1531.68	100.028	1532.17	100.005	1532.17	99.9728	1532.17	99.9394	1532.17	99.9223	1532.17	99.9433	1532.17	99.9069	1532.17	99.8963	1532.17	99.883	1532.17	99.908
1532.17	99.8336	1532.17	99.9683	1532.17	99.9594	1532.17	99.9657	1532.17	100.007	1532.17	100.021	1532.17	99.9709	1532.17	100.019	1532.17	100.034	1532.65	100.009	1532.65	99.9754	1532.65	99.9346	1532.65	99.9128	1532.65	99.9378	1532.65	99.9009	1532.65	99.8929	1532.65	99.8778	1532.65	99.8987
1532.65	99.8232	1532.65	99.9592	1532.65	99.9485	1532.65	99.9598	1532.65	99.9931	1532.65	100.023	1532.65	99.9542	1532.65	100.01	1532.65	100.042	1533.13	100.012	1533.13	99.9836	1533.13	99.9371	1533.13	99.9138	1533.13	99.9452	1533.13	99.9103	1533.13	99.9046	1533.13	99.8874	1533.13	99.9035
1533.13	99.8174	1533.13	99.9513	1533.13	99.9451	1533.13	99.9582	1533.13	99.9817	1533.13	100.026	1533.13	99.9393	1533.13	100.003	1533.13	100.051	1533.61	100.015	1533.61	99.9951	1533.61	99.9444	1533.61	99.9234	1533.61	99.9626	1533.61	99.9322	1533.61	99.928	1533.61	99.9084	1533.61	99.9186
1533.61	99.8178	1533.61	99.9482	1533.61	99.9527	1533.61	99.9637	1533.61	99.9792	1533.61	100.034	1533.61	99.9326	1533.61	100.003	1533.61	100.06	1534.1	100.016	1534.1	100.006	1534.1	99.9533	1534.1	99.9375	1534.1	99.9835	1534.1	99.9579	1534.1	99.9548	1534.1	99.9323	1534.1	99.9376
1534.1	99.8234	1534.1	99.9499	1534.1	99.9673	1534.1	99.9729	1534.1	99.9858	1534.1	100.044	1534.1	99.9348	1534.1	100.008	1534.1	100.067	1534.58	100.017	1534.58	100.016	1534.58	99.9624	1534.58	99.953	1534.58	100.003	1534.58	99.9797	1534.58	99.9776	1534.58	99.9528	1534.58	99.9569
1534.58	99.8311	1534.58	99.9527	1534.58	99.9789	1534.58	99.9778	1534.58	99.9951	1534.58	100.048	1534.58	99.9404	1534.58	100.014	1534.58	100.069	1535.06	100.02	1535.06	100.024	1535.06	99.9726	1535.06	99.9694	1535.06	100.019	1535.06	99.9948	1535.06	99.9942	1535.06	99.9679	1535.06	99.9765
1535.06	99.8377	1535.06	99.9523	1535.06	99.9792	1535.06	99.9716	1535.06	99.9995	1535.06	100.042	1535.06	99.9423	1535.06	100.014	1535.06	100.064	1535.54	100.024	1535.54	100.031	1535.54	99.9838	1535.54	99.9858	1535.54	100.031	1535.54	100.004	1535.54	100.006	1535.54	99.9791	1535.54	99.9962
1535.54	99.8426	1535.54	99.9479	1535.54	99.9684	1535.54	99.9555	1535.54	99.9972	1535.54	100.027	1535.54	99.9392	1535.54	100.009	1535.54	100.054	1536.02	100.028	1536.02	100.039	1536.02	99.9948	1536.02	100.001	1536.02	100.04	1536.02	100.01	1536.02	100.015	1536.02	99.9875	1536.02	100.014
1536.02	99.8465	1536.02	99.9416	1536.02	99.9526	1536.02	99.9355	1536.02	99.9912	1536.02	100.009	1536.02	99.934	1536.02	100.002	1536.02	100.043	1536.51	100.03	1536.51	100.045	1536.51	100.004	1536.51	100.011	1536.51	100.046	1536.51	100.014	1536.51	100.023	1536.51	99.9939	1536.51	100.028
1536.51	99.8506	1536.51	99.9365	1536.51	99.9386	1536.51	99.9181	1536.51	99.9855	1536.51	99.994	1536.51	99.9308	1536.51	99.9973	1536.51	100.033	1536.99	100.029	1536.99	100.05	1536.99	100.009	1536.99	100.016	1536.99	100.045	1536.99	100.013	1536.99	100.028	1536.99	99.9962	1536.99	100.033
1536.99	99.8558	1536.99	99.9354	1536.99	99.9316	1536.99	99.9073	1536.99	99.9834	1536.99	99.9844	1536.99	99.9327	1536.99	99.9979	1536.99	100.026	1537.47	100.026	1537.47	100.051	1537.47	100.007	1537.47	100.011	1537.47	100.035	1537.47	100.006	1537.47	100.026	1537.47	99.9915	1537.47	100.025
1537.47	99.8622	1537.47	99.9394	1537.47	99.9327	1537.47	99.903	1537.47	99.9854	1537.47	99.9808	1537.47	99.9399	1537.47	100.004	1537.47	100.023	1537.95	100.02	1537.95	100.047	1537.95	100.001	1537.95	99.9972	1537.95	100.015	1537.95	99.9903	1537.95	100.016	1537.95	99.9792	1537.95	100.006
1537.95	99.869	1537.95	99.948	1537.95	99.9384	1537.95	99.9001	1537.95	99.988	1537.95	99.9793	1537.95	99.9493	1537.95	100.013	1537.95	100.02	1538.43	100.015	1538.43	100.042	1538.43	99.9972	1538.43	99.9836	1538.43	99.991	1538.43	99.9717	1538.43	99.9988	1538.43	99.9664	1538.43	99.9869
1538.43	99.8744	1538.43	99.9567	1538.43	99.9378	1538.43	99.886	1538.43	99.9822	1538.43	99.9709	1538.43	99.9532	1538.43	100.016	1538.43	100.013	1538.92	100.016	1538.92	100.044	1538.92	100.007	1538.92	99.9857	1538.92	99.9796	1538.92	99.9649	1538.92	99.9866	1538.92	99.9697	1538.92	99.9899
1538.92	99.8762	1538.92	99.9588	1538.92	99.9173	1538.92	99.8469	1538.92	99.9569	1538.92	99.9453	1538.92	99.9432	1538.92	100.006	1538.92	99.9938	1539.4	100.026	1539.4	100.059	1539.4	100.043	1539.4	100.019	1539.4	99.9978	1539.4	99.9876	1539.4	99.9939	1539.4	100.007	1539.4	100.038
1539.4	99.8736	1539.4	99.9503	1539.4	99.8704	1539.4	99.7796	1539.4	99.9085	1539.4	99.9007	1539.4	99.9181	1539.4	99.9778	1539.4	99.9644	1539.88	100.045	1539.88	100.089	1539.88	100.101	1539.88	100.082	1539.88	100.05	1539.88	100.046	1539.88	100.026	1539.88	100.078	1539.88	100.129
1539.88	99.8682	1539.88	99.934	1539.88	99.808	1539.88	99.703	1539.88	99.8498	1539.88	99.851	1539.88	99.8899	1539.88	99.9398	1539.88	99.9351	1540.36	100.066	1540.36	100.121	1540.36	100.158	1540.36	100.148	1540.36	100.116	1540.36	100.119	1540.36	100.07	1540.36	100.158	1540.36	100.228
1540.36	99.8631	1540.36	99.9192	1540.36	99.7561	1540.36	99.6523	1540.36	99.8064	1540.36	99.8201	1540.36	99.8778	1540.36	99.9087	1540.36	99.9218	1540.85	100.081	1540.85	100.142	1540.85	100.191	1540.85	100.19	1540.85	100.164	1540.85	100.175	1540.85	100.103	1540.85	100.209	1540.85	100.291
1540.85	99.8588	1540.85	99.9112	1540.85	99.7318	1540.85	99.6475	1540.85	99.7943	1540.85	99.8192	1540.85	99.8876	1540.85	99.8936	1540.85	99.929	1541.33	100.088	1541.33	100.146	1541.33	100.194	1541.33	100.197	1541.33	100.182	1541.33	100.196	1541.33	100.113	1541.33	100.219	1541.33	100.304
1541.33	99.853	1541.33	99.9071	1541.33	99.7321	1541.33	99.6785	1541.33	99.8079	1541.33	99.8385	1541.33	99.9079	1541.33	99.8897	1541.33	99.9471	1541.81	100.09	1541.81	100.138	1541.81	100.177	1541.81	100.182	1541.81	100.174	1541.81	100.186	1541.81	100.103	1541.81	100.195	1541.81	100.28
1541.81	99.8432	1541.81	99.8999	1541.81	99.7419	1541.81	99.7193	1541.81	99.8298	1541.81	99.8589	1541.81	99.9212	1541.81	99.8853	1541.81	99.9612	1542.29	100.087	1542.29	100.125	1542.29	100.154	1542.29	100.157	1542.29	100.153	1542.29	100.158	1542.29	100.085	1542.29	100.157	1542.29	100.241
1542.29	99.829	1542.29	99.887	1542.29	99.7524	1542.29	99.7518	1542.29	99.8478	1542.29	99.8701	1542.29	99.9201	1542.29	99.8748	1542.29	99.9638	1542.77	100.081	1542.77	100.111	1542.77	100.13	1542.77	100.131	1542.77	100.129	1542.77	100.123	1542.77	100.064	1542.77	100.116	1542.77	100.198
1542.77	99.8124	1542.77	99.8709	1542.77	99.7646	1542.77	99.7728	1542.77	99.8599	1542.77	99.8728	1542.77	99.9076	1542.77	99.8603	1542.77	99.9568	1543.26	100.072	1543.26	100.098	1543.26	100.108	1543.26	100.107	1543.26	100.108	1543.26	100.091	1543.26	100.048	1543.26	100.082	1543.26	100.16
1543.26	99.7965	1543.26	99.8566	1543.26	99.7844	1543.26	99.7871	1543.26	99.8701	1543.26	99.873	1543.26	99.8918	1543.26	99.8477	1543.26	99.9462	1543.74	100.058	1543.74	100.087	1543.74	100.089	1543.74	100.084	1543.74	100.094	1543.74	100.066	1543.74	100.038	1543.74	100.058	1543.74	100.126
1543.74	99.7849	1543.74	99.8497	1543.74	99.818	1543.74	99.8032	1543.74	99.8846	1543.74	99.8782	1543.74	99.8821	1543.74	99.8443	1543.74	99.9399	1544.22	100.042	1544.22	100.076	1544.22	100.072	1544.22	100.062	1544.22	100.088	1544.22	100.051	1544.22	100.037	1544.22	100.044	1544.22	100.098
1544.22	99.7802	1544.22	99.854	1544.22	99.8677	1544.22	99.8282	1544.22	99.9083	1544.22	99.8938	1544.22	99.885	1544.22	99.8546	1544.22	99.9437	1544.7	100.025	1544.7	100.067	1544.7	100.057	1544.7	100.041	1544.7	100.086	1544.7	100.044	1544.7	100.042	1544.7	100.039	1544.7	100.074
1544.7	99.7831	1544.7	99.8701	1544.7	99.929	1544.7	99.864	1544.7	99.9419	1544.7	99.9208	1544.7	99.9026	1544.7	99.8786	1544.7	99.9595	1545.18	100.01	1545.18	100.058	1545.18	100.044	1545.18	100.022	1545.18	100.087	1545.18	100.043	1545.18	100.051	1545.18	100.038	1545.18	100.055
1545.18	99.7922	1545.18	99.8939	1545.18	99.9907	1545.18	99.9055	1545.18	99.9802	1545.18	99.9542	1545.18	99.9299	1545.18	99.9109	1545.18	99.9837	1545.67	100.001	1545.67	100.049	1545.67	100.034	1545.67	100.008	1545.67	100.088	1545.67	100.045	1545.67	100.059	1545.67	100.039	1545.67	100.041
1545.67	99.8042	1545.67	99.9186	1545.67	100.04	1545.67	99.9435	1545.67	100.015	1545.67	99.9858	1545.67	99.9583	1545.67	99.9423	1545.67	100.009	1546.15	99.9966	1546.15	100.043	1546.15	100.028	1546.15	100	1546.15	100.088	1546.15	100.046	1546.15	100.064	1546.15	100.038	1546.15	100.032
1546.15	99.8156	1546.15	99.9379	1546.15	100.067	1546.15	99.9698	1546.15	100.04	1546.15	100.009	1546.15	99.9797	1546.15	99.9651	1546.15	100.029	1546.63	99.9977	1546.63	100.038	1546.63	100.023	1546.63	99.997	1546.63	100.085	1546.63	100.043	1546.63	100.063	1546.63	100.032	1546.63	100.026
1546.63	99.8245	1546.63	99.9493	1546.63	100.073	1546.63	99.9823	1546.63	100.053	1546.63	100.021	1546.63	99.9909	1546.63	99.9765	1546.63	100.04	1547.11	100.002	1547.11	100.035	1547.11	100.017	1547.11	99.9951	1547.11	100.077	1547.11	100.036	1547.11	100.055	1547.11	100.02	1547.11	100.02
1547.11	99.8302	1547.11	99.9536	1547.11	100.061	1547.11	99.9838	1547.11	100.055	1547.11	100.025	1547.11	99.9931	1547.11	99.978	1547.11	100.042	1547.6	100.006	1547.6	100.032	1547.6	100.01	1547.6	99.9921	1547.6	100.064	1547.6	100.024	1547.6	100.041	1547.6	100.003	1547.6	100.01
1547.6	99.8329	1547.6	99.9531	1547.6	100.041	1547.6	99.9792	1547.6	100.05	1547.6	100.024	1547.6	99.9893	1547.6	99.9729	1547.6	100.036	1548.08	100.01	1548.08	100.031	1548.08	99.9998	1548.08	99.9865	1548.08	100.046	1548.08	100.008	1548.08	100.023	1548.08	99.982	1548.08	99.9961
1548.08	99.8334	1548.08	99.9506	1548.08	100.017	1548.08	99.9733	1548.08	100.043	1548.08	100.02	1548.08	99.9827	1548.08	99.9654	1548.08	100.025	1548.56	100.012	1548.56	100.03	1548.56	99.9881	1548.56	99.9789	1548.56	100.027	1548.56	99.9912	1548.56	100.002	1548.56	99.9604	1548.56	99.9808
1548.56	99.832	1548.56	99.9482	1548.56	99.9946	1548.56	99.9697	1548.56	100.036	1548.56	100.016	1548.56	99.9756	1548.56	99.9586	1548.56	100.012	1549.04	100.011	1549.04	100.031	1549.04	99.9767	1549.04	99.9705	1549.04	100.008	1549.04	99.9764	1549.04	99.9838	1549.04	99.9423	1549.04	99.9674
1549.04	99.8291	1549.04	99.9476	1549.04	99.9781	1549.04	99.9705	1549.04	100.03	1549.04	100.013	1549.04	99.9695	1549.04	99.9552	1549.04	99.9973	1549.52	100.009	1549.52	100.034	1549.52	99.968	1549.52	99.9637	1549.52	99.9934	1549.52	99.9667	1549.52	99.9714	1549.52	99.9312	1549.52	99.9596
1549.52	99.825	1549.52	99.9491	1549.52	99.9685	1549.52	99.9757	1549.52	100.025	1549.52	100.011	1549.52	99.9648	1549.52	99.9566	1549.52	99.9844	1550.01	100.006	1550.01	100.036	1550.01	99.9626	1550.01	99.9599	1550.01	99.9836	1550.01	99.963	1550.01	99.9667	1550.01	99.9281	1550.01	99.9591
1550.01	99.8206	1550.01	99.9523	1550.01	99.9657	1550.01	99.9836	1550.01	100.023	1550.01	100.01	1550.01	99.9614	1550.01	99.9628	1550.01	99.975	1550.49	100.003	1550.49	100.037	1550.49	99.9609	1550.49	99.9599	1550.49	99.9795	1550.49	99.9653	1550.49	99.9691	1550.49	99.9317	1550.49	99.9655
1550.49	99.8165	1550.49	99.9555	1550.49	99.9664	1550.49	99.9903	1550.49	100.02	1550.49	100.01	1550.49	99.9579	1550.49	99.9715	1550.49	99.9701	1550.97	100.001	1550.97	100.037	1550.97	99.9623	1550.97	99.9639	1550.97	99.9806	1550.97	99.9723	1550.97	99.9766	1550.97	99.9397	1550.97	99.9772
1550.97	99.8136	1550.97	99.957	1550.97	99.967	1550.97	99.9923	1550.97	100.015	1550.97	100.01	1550.97	99.9527	1550.97	99.9798	1550.97	99.969	1551.45	100.001	1551.45	100.036	1551.45	99.9658	1551.45	99.9711	1551.45	99.9857	1551.45	99.9823	1551.45	99.9868	1551.45	99.9493	1551.45	99.9918
1551.45	99.8123	1551.45	99.9556	1551.45	99.9644	1551.45	99.9875	1551.45	100.006	1551.45	100.01	1551.45	99.9445	1551.45	99.9853	1551.45	99.971	1551.93	100.003	1551.93	100.033	1551.93	99.9699	1551.93	99.9798	1551.93	99.9928	1551.93	99.9932	1551.93	99.9969	1551.93	99.9581	1551.93	100.006
1551.93	99.8133	1551.93	99.9523	1551.93	99.9584	1551.93	99.9771	1551.93	99.9946	1551.93	100.009	1551.93	99.934	1551.93	99.9876	1551.93	99.9757	1552.42	100.006	1552.42	100.03	1552.42	99.9733	1552.42	99.9877	1552.42	99.9998	1552.42	100.002	1552.42	100.004	1552.42	99.9638	1552.42	100.015
1552.42	99.8166	1552.42	99.9488	1552.42	99.9503	1552.42	99.9634	1552.42	99.9822	1552.42	100.008	1552.42	99.9225	1552.42	99.9872	1552.42	99.9831	1552.9	100.01	1552.9	100.026	1552.9	99.9757	1552.9	99.9942	1552.9	100.005	1552.9	100.009	1552.9	100.009	1552.9	99.9658	1552.9	100.019
1552.9	99.8216	1552.9	99.9465	1552.9	99.9412	1552.9	99.9487	1552.9	99.97	1552.9	100.007	1552.9	99.9109	1552.9	99.9844	1552.9	99.9926	1553.38	100.015	1553.38	100.022	1553.38	99.9781	1553.38	100	1553.38	100.01	1553.38	100.011	1553.38	100.01	1553.38	99.9655	1553.38	100.019
1553.38	99.827	1553.38	99.9461	1553.38	99.9318	1553.38	99.9344	1553.38	99.9585	1553.38	100.004	1553.38	99.8999	1553.38	99.979	1553.38	100.003	1553.86	100.02	1553.86	100.022	1553.86	99.9823	1553.86	100.007	1553.86	100.014	1553.86	100.011	1553.86	100.01	1553.86	99.9654	1553.86	100.018
1553.86	99.831	1553.86	99.947	1553.86	99.9216	1553.86	99.9213	1553.86	99.9474	1553.86	99.9983	1553.86	99.8892	1553.86	99.9708	1553.86	100.01	1554.34	100.026	1554.34	100.023	1554.34	99.9892	1554.34	100.016	1554.34	100.019	1554.34	100.01	1554.34	100.011	1554.34	99.9673	1554.34	100.019
1554.34	99.8318	1554.34	99.9485	1554.34	99.9116	1554.34	99.9112	1554.34	99.937	1554.34	99.9883	1554.34	99.8797	1554.34	99.9604	1554.34	100.014	1554.83	100.032	1554.83	100.028	1554.83	99.9983	1554.83	100.027	1554.83	100.024	1554.83	100.01	1554.83	100.014	1554.83	99.9719	1554.83	100.024
1554.83	99.8285	1554.83	99.9495	1554.83	99.9033	1554.83	99.9061	1554.83	99.928	1554.83	99.9759	1554.83	99.8723	1554.83	99.9495	1554.83	100.011	1555.31	100.037	1555.31	100.034	1555.31	100.008	1555.31	100.037	1555.31	100.029	1555.31	100.011	1555.31	100.019	1555.31	99.9776	1555.31	100.031
1555.31	99.8215	1555.31	99.9499	1555.31	99.8992	1555.31	99.9083	1555.31	99.9222	1555.31	99.964	1555.31	99.868	1555.31	99.9403	1555.31	100.005	1555.79	100.041	1555.79	100.038	1555.79	100.015	1555.79	100.043	1555.79	100.032	1555.79	100.012	1555.79	100.024	1555.79	99.9815	1555.79	100.038
1555.79	99.8124	1555.79	99.9503	1555.79	99.9026	1555.79	99.9202	1555.79	99.9216	1555.79	99.9562	1555.79	99.8677	1555.79	99.9355	1555.79	99.9955	1556.27	100.044	1556.27	100.039	1556.27	100.017	1556.27	100.04	1556.27	100.03	1556.27	100.011	1556.27	100.024	1556.27	99.9785	1556.27	100.038
1556.27	99.803	1556.27	99.9523	1556.27	99.9173	1556.27	99.9446	1556.27	99.9291	1556.27	99.956	1556.27	99.8724	1556.27	99.9377	1556.27	99.9878	1556.76	100.047	1556.76	100.034	1556.76	100.011	1556.76	100.023	1556.76	100.02	1556.76	100.004	1556.76	100.016	1556.76	99.9637	1556.76	100.025
1556.76	99.7955	1556.76	99.9578	1556.76	99.9462	1556.76	99.9822	1556.76	99.9467	1556.76	99.9651	1556.76	99.8814	1556.76	99.9485	1556.76	99.9853	1557.24	100.051	1557.24	100.023	1557.24	99.9986	1557.24	99.9934	1557.24	100.001	1557.24	99.9894	1557.24	99.9984	1557.24	99.9359	1557.24	99.9968
1557.24	99.7918	1557.24	99.967	1557.24	99.9894	1557.24	100.03	1557.24	99.9738	1557.24	99.9815	1557.24	99.8914	1557.24	99.967	1557.24	99.9908	1557.72	100.061	1557.72	100.01	1557.72	99.9881	1557.72	99.9598	1557.72	99.9844	1557.72	99.9763	1557.72	99.9792	1557.72	99.906	1557.72	99.9677
1557.72	99.7944	1557.72	99.9773	1557.72	100.041	1557.72	100.076	1557.72	100.004	1557.72	99.9984	1557.72	99.8955	1557.72	99.989	1557.72	100.005	1558.2	100.076	1558.2	100.006	1558.2	99.9935	1558.2	99.9423	1558.2	99.9882	1558.2	99.9857	1558.2	99.9809	1558.2	99.9003	1558.2	99.9625
1558.2	99.8078	1558.2	99.9878	1558.2	100.098	1558.2	100.11	1558.2	100.035	1558.2	100.013	1558.2	99.8951	1558.2	100.013	1558.2	100.032	1558.68	100.085	1558.68	100.015	1558.68	100.013	1558.68	99.9489	1558.68	100.02	1558.68	100.032	1558.68	100.019	1558.68	99.9368	1558.68	99.9875
1558.68	99.8376	1558.68	100.009	1558.68	100.171	1558.68	100.14	1558.68	100.076	1558.68	100.044	1558.68	99.9168	1558.68	100.053	1558.68	100.081	1559.16	100.072	1559.16	100.025	1559.16	100.019	1559.16	99.9591	1559.16	100.054	1559.16	100.093	1559.16	100.076	1559.16	99.9943	1559.16	100.008
1559.16	99.8816	1559.16	100.053	1559.16	100.27	1559.16	100.189	1559.16	100.143	1559.16	100.112	1559.16	99.9919	1559.16	100.119	1559.16	100.154	1559.65	100.037	1559.65	100.025	1559.65	99.9994	1559.65	99.9555	1559.65	100.065	1559.65	100.132	1559.65	100.115	1559.65	100.035	1559.65	100.001
1559.65	99.9218	1559.65	100.105	1559.65	100.36	1559.65	100.245	1559.65	100.215	1559.65	100.196	1559.65	100.098	1559.65	100.187	1559.65	100.221	1560.13	100.007	1560.13	100.023	1560.13	99.9802	1560.13	99.9531	1560.13	100.063	1560.13	100.146	1560.13	100.129	1560.13	100.055	1560.13	99.9922
1560.13	99.9413	1560.13	100.133	1560.13	100.388	1560.13	100.263	1560.13	100.247	1560.13	100.24	1560.13	100.172	1560.13	100.216	1560.13	100.245	1560.61	99.9934	1560.61	100.025	1560.61	99.9768	1560.61	99.9615	1560.61	100.062	1560.61	100.143	1560.61	100.126	1560.61	100.063	1560.61	99.999
1560.61	99.94	1560.61	100.127	1560.61	100.349	1560.61	100.234	1560.61	100.232	1560.61	100.229	1560.61	100.19	1560.61	100.199	1560.61	100.225	1561.09	99.9935	1561.09	100.028	1561.09	99.9847	1561.09	99.9739	1561.09	100.06	1561.09	100.127	1561.09	100.112	1561.09	100.059	1561.09	100.013
1561.09	99.9269	1561.09	100.101	1561.09	100.273	1561.09	100.178	1561.09	100.189	1561.09	100.183	1561.09	100.168	1561.09	100.154	1561.09	100.18	1561.58	100	1561.58	100.03	1561.58	99.9947	1561.58	99.9821	1561.58	100.055	1561.58	100.103	1561.58	100.089	1561.58	100.044	1561.58	100.022
1561.58	99.9106	1561.58	100.071	1561.58	100.191	1561.58	100.118	1561.58	100.14	1561.58	100.129	1561.58	100.13	1561.58	100.103	1561.58	100.131	1562.06	100.008	1562.06	100.029	1562.06	100.002	1562.06	99.9832	1562.06	100.045	1562.06	100.075	1562.06	100.062	1562.06	100.023	1562.06	100.023
1562.06	99.8963	1562.06	100.045	1562.06	100.12	1562.06	100.068	1562.06	100.099	1562.06	100.083	1562.06	100.094	1562.06	100.06	1562.06	100.09	1562.54	100.014	1562.54	100.027	1562.54	100.006	1562.54	99.9787	1562.54	100.035	1562.54	100.047	1562.54	100.038	1562.54	99.9997	1562.54	100.017
1562.54	99.8863	1562.54	100.027	1562.54	100.067	1562.54	100.034	1562.54	100.07	1562.54	100.051	1562.54	100.065	1562.54	100.029	1562.54	100.06	1563.02	100.017	1563.02	100.024	1563.02	100.007	1563.02	99.9702	1563.02	100.025	1563.02	100.023	1563.02	100.018	1563.02	99.9778	1563.02	100.008
1563.02	99.8812	1563.02	100.017	1563.02	100.033	1563.02	100.016	1563.02	100.053	1563.02	100.034	1563.02	100.047	1563.02	100.013	1563.02	100.042	1563.51	100.017	1563.51	100.021	1563.51	100.006	1563.51	99.9594	1563.51	100.018	1563.51	100.005	1563.51	100.004	1563.51	99.959	1563.51	99.9966
1563.51	99.8804	1563.51	100.015	1563.51	100.015	1563.51	100.008	1563.51	100.045	1563.51	100.03	1563.51	100.038	1563.51	100.007	1563.51	100.035	1563.99	100.015	1563.99	100.018	1563.99	100.004	1563.99	99.9476	1563.99	100.013	1563.99	99.9925	1563.99	99.9951	1563.99	99.9441	1563.99	99.9859
1563.99	99.8827	1563.99	100.018	1563.99	100.008	1563.99	100.009	1563.99	100.044	1563.99	100.034	1563.99	100.035	1563.99	100.009	1563.99	100.035	1564.47	100.011	1564.47	100.015	1564.47	100	1564.47	99.9365	1564.47	100.009	1564.47	99.9849	1564.47	99.9903	1564.47	99.9331	1564.47	99.9768
1564.47	99.8862	1564.47	100.024	1564.47	100.009	1564.47	100.012	1564.47	100.046	1564.47	100.043	1564.47	100.033	1564.47	100.014	1564.47	100.038	1564.95	100.006	1564.95	100.012	1564.95	99.9956	1564.95	99.927	1564.95	100.007	1564.95	99.9808	1564.95	99.9871	1564.95	99.9254	1564.95	99.9694
1564.95	99.8889	1564.95	100.029	1564.95	100.011	1564.95	100.013	1564.95	100.046	1564.95	100.05	1564.95	100.029	1564.95	100.018	1564.95	100.04	1565.43	100.003	1565.43	100.01	1565.43	99.9897	1565.43	99.9198	1565.43	100.003	1565.43	99.9777	1565.43	99.9832	1565.43	99.92	1565.43	99.963
1565.43	99.8894	1565.43	100.032	1565.43	100.012	1565.43	100.011	1565.43	100.044	1565.43	100.052	1565.43	100.022	1565.43	100.018	1565.43	100.037	1565.91	100.001	1565.91	100.008	1565.91	99.9827	1565.91	99.9148	1565.91	99.9972	1565.91	99.9738	1565.91	99.9765	1565.91	99.9154	1565.91	99.9564
1565.91	99.887	1565.91	100.032	1565.91	100.008	1565.91	100.004	1565.91	100.038	1565.91	100.048	1565.91	100.01	1565.91	100.013	1565.91	100.029	1566.4	100.002	1566.4	100.006	1566.4	99.9749	1566.4	99.9109	1566.4	99.9877	1566.4	99.9678	1566.4	99.9665	1566.4	99.9109	1566.4	99.9486
1566.4	99.8821	1566.4	100.028	1566.4	100.001	1566.4	99.9941	1566.4	100.029	1566.4	100.039	1566.4	99.9947	1566.4	100.003	1566.4	100.015	1566.88	100.004	1566.88	100.005	1566.88	99.9663	1566.88	99.9069	1566.88	99.9746	1566.88	99.9595	1566.88	99.9533	1566.88	99.906	1566.88	99.939
1566.88	99.876	1566.88	100.023	1566.88	99.9922	1566.88	99.9847	1566.88	100.019	1566.88	100.028	1566.88	99.9788	1566.88	99.9905	1566.88	99.9994	1567.36	100.006	1567.36	100.004	1567.36	99.9568	1567.36	99.9017	1567.36	99.9581	1567.36	99.9491	1567.36	99.9375	1567.36	99.9004	1567.36	99.9275
1567.36	99.8698	1567.36	100.018	1567.36	99.985	1567.36	99.9784	1567.36	100.01	1567.36	100.017	1567.36	99.9646	1567.36	99.9779	1567.36	99.9844	1567.84	100.009	1567.84	100.004	1567.84	99.9475	1567.84	99.8957	1567.84	99.9402	1567.84	99.9385	1567.84	99.9213	1567.84	99.8953	1567.84	99.9162
1567.84	99.8648	1567.84	100.014	1567.84	99.9818	1567.84	99.9774	1567.84	100.003	1567.84	100.008	1567.84	99.9541	1567.84	99.9669	1567.84	99.973	1568.33	100.012	1568.33	100.005	1568.33	99.9399	1568.33	99.8907	1568.33	99.9245	1568.33	99.9308	1568.33	99.9084	1568.33	99.8931	1568.33	99.9084
1568.33	99.8624	1568.33	100.012	1568.33	99.9852	1568.33	99.983	1568.33	99.9991	1568.33	100.004	1568.33	99.9496	1568.33	99.9592	1568.33	99.9681	1568.81	100.014	1568.81	100.008	1568.81	99.9361	1568.81	99.8896	1568.81	99.9159	1568.81	99.9297	1568.81	99.9033	1568.81	99.8965	1568.81	99.9079
1568.81	99.8636	1568.81	100.014	1568.81	99.9972	1568.81	99.9959	1568.81	99.9997	1568.81	100.007	1568.81	99.9527	1568.81	99.9567	1568.81	99.972	1569.29	100.014	1569.29	100.011	1569.29	99.936	1569.29	99.8929	1569.29	99.9168	1569.29	99.9362	1569.29	99.9082	1569.29	99.9047	1569.29	99.9143
1569.29	99.8693	1569.29	100.02	1569.29	100.021	1569.29	100.018	1569.29	100.007	1569.29	100.019	1569.29	99.9665	1569.29	99.9623	1569.29	99.9866	1569.77	100.011	1569.77	100.012	1569.77	99.9378	1569.77	99.8992	1569.77	99.9257	1569.77	99.9473	1569.77	99.9206	1569.77	99.9143	1569.77	99.9226
1569.77	99.8788	1569.77	100.032	1569.77	100.054	1569.77	100.046	1569.77	100.023	1569.77	100.04	1569.77	99.9907	1569.77	99.9761	1569.77	100.01	1570.25	100.006	1570.25	100.012	1570.25	99.9407	1570.25	99.9069	1570.25	99.9393	1570.25	99.9586	1570.25	99.9359	1570.25	99.9215	1570.25	99.9291
1570.25	99.8894	1570.25	100.046	1570.25	100.089	1570.25	100.075	1570.25	100.042	1570.25	100.064	1570.25	100.019	1570.25	99.9931	1570.25	100.037	1570.74	100.002	1570.74	100.01	1570.74	99.9455	1570.74	99.9158	1570.74	99.954	1570.74	99.9665	1570.74	99.9493	1570.74	99.9252	1570.74	99.9333
1570.74	99.8976	1570.74	100.057	1570.74	100.114	1570.74	100.093	1570.74	100.056	1570.74	100.081	1570.74	100.041	1570.74	100.005	1570.74	100.058	1571.22	100	1571.22	100.009	1571.22	99.9537	1571.22	99.9263	1571.22	99.9678	1571.22	99.9702	1571.22	99.9586	1571.22	99.9267	1571.22	99.9371
1571.22	99.9009	1571.22	100.061	1571.22	100.121	1571.22	100.095	1571.22	100.06	1571.22	100.085	1571.22	100.051	1571.22	100.007	1571.22	100.067	1571.7	100.002	1571.7	100.009	1571.7	99.9651	1571.7	99.9383	1571.7	99.9798	1571.7	99.9704	1571.7	99.9639	1571.7	99.9277	1571.7	99.9419
1571.7	99.8986	1571.7	100.056	1571.7	100.111	1571.7	100.081	1571.7	100.053	1571.7	100.074	1571.7	100.048	1571.7	99.997	1571.7	100.064	1572.18	100.005	1572.18	100.01	1572.18	99.9796	1572.18	99.9519	1572.18	99.9906	1572.18	99.9697	1572.18	99.9674	1572.18	99.9307	1572.18	99.9495
1572.18	99.8917	1572.18	100.046	1572.18	100.087	1572.18	100.057	1572.18	100.037	1572.18	100.052	1572.18	100.035	1572.18	99.9788	1572.18	100.051	1572.66	100.01	1572.66	100.015	1572.66	99.9963	1572.66	99.9672	1572.66	100.001	1572.66	99.9701	1572.66	99.9715	1572.66	99.9374	1572.66	99.9605
1572.66	99.8814	1572.66	100.03	1572.66	100.057	1572.66	100.027	1572.66	100.016	1572.66	100.025	1572.66	100.016	1572.66	99.9566	1572.66	100.032	1573.15	100.016	1573.15	100.021	1573.15	100.014	1573.15	99.9843	1573.15	100.013	1573.15	99.9732	1573.15	99.9779	1573.15	99.9486	1573.15	99.9752
1573.15	99.8691	1573.15	100.012	1573.15	100.025	1573.15	99.9964	1573.15	99.9932	1573.15	99.9964	1573.15	99.996	1573.15	99.9343	1573.15	100.01	1573.63	100.021	1573.63	100.03	1573.63	100.032	1573.63	100.003	1573.63	100.025	1573.63	99.9795	1573.63	99.9873	1573.63	99.9639	1573.63	99.9931
1573.63	99.8563	1573.63	99.9924	1573.63	99.9942	1573.63	99.9685	1573.63	99.9719	1573.63	99.9712	1573.63	99.9772	1573.63	99.9152	1573.63	99.9886	1574.11	100.027	1574.11	100.04	1574.11	100.049	1574.11	100.022	1574.11	100.039	1574.11	99.9882	1574.11	99.9986	1574.11	99.9817	1574.11	100.013
1574.11	99.8444	1574.11	99.9736	1574.11	99.9676	1574.11	99.9455	1574.11	99.9536	1574.11	99.9523	1574.11	99.9612	1574.11	99.9013	1574.11	99.9694	1574.59	100.033	1574.59	100.051	1574.59	100.062	1574.59	100.04	1574.59	100.053	1574.59	99.9992	1574.59	100.011	1574.59	100.001	1574.59	100.035
1574.59	99.8349	1574.59	99.9565	1574.59	99.9457	1574.59	99.9284	1574.59	99.939	1574.59	99.9414	1574.59	99.9481	1574.59	99.8937	1574.59	99.9551	1575.08	100.041	1575.08	100.063	1575.08	100.073	1575.08	100.057	1575.08	100.07	1575.08	100.014	1575.08	100.025	1575.08	100.021	1575.08	100.058
1575.08	99.8295	1575.08	99.9432	1575.08	99.9302	1575.08	99.9185	1575.08	99.9289	1575.08	99.9398	1575.08	99.938	1575.08	99.893	1575.08	99.9475	1575.56	100.049	1575.56	100.075	1575.56	100.08	1575.56	100.073	1575.56	100.089	1575.56	100.036	1575.56	100.043	1575.56	100.044	1575.56	100.085
1575.56	99.8293	1575.56	99.9357	1575.56	99.9229	1575.56	99.9167	1575.56	99.924	1575.56	99.9477	1575.56	99.9307	1575.56	99.8995	1575.56	99.9479	1576.04	100.057	1576.04	100.084	1576.04	100.081	1576.04	100.082	1576.04	100.108	1576.04	100.064	1576.04	100.063	1576.04	100.069	1576.04	100.109
1576.04	99.8342	1576.04	99.9366	1576.04	99.928	1576.04	99.9259	1576.04	99.9264	1576.04	99.9648	1576.04	99.9282	1576.04	99.9134	1576.04	99.9573	1576.52	100.062	1576.52	100.088	1576.52	100.074	1576.52	100.081	1576.52	100.12	1576.52	100.091	1576.52	100.079	1576.52	100.087	1576.52	100.122
1576.52	99.8421	1576.52	99.9459	1576.52	99.9471	1576.52	99.9461	1576.52	99.9372	1576.52	99.9886	1576.52	99.9314	1576.52	99.9331	1576.52	99.9734	1577	100.062	1577	100.084	1577	100.059	1577	100.066	1577	100.12	1577	100.106	1577	100.086	1577	100.092	1577	100.117
1577	99.8493	1577	99.9597	1577	99.9744	1577	99.9715	1577	99.9527	1577	100.012	1577	99.9374	1577	99.9535	1577	99.9909	1577.49	100.06	1577.49	100.076	1577.49	100.041	1577.49	100.044	1577.49	100.108	1577.49	100.106	1577.49	100.08	1577.49	100.085	1577.49	100.098
1577.49	99.8527	1577.49	99.9716	1577.49	99.9998	1577.49	99.9928	1577.49	99.9668	1577.49	100.028	1577.49	99.9409	1577.49	99.9682	1577.49	100.003	1577.97	100.057	1577.97	100.066	1577.97	100.024	1577.97	100.02	1577.97	100.089	1577.97	100.094	1577.97	100.067	1577.97	100.069	1577.97	100.072
1577.97	99.8519	1577.97	99.9779	1577.97	100.017	1577.97	100.004	1577.97	99.9754	1577.97	100.032	1577.97	99.9387	1577.97	99.9745	1577.97	100.008	1578.45	100.054	1578.45	100.058	1578.45	100.01	1578.45	99.9989	1578.45	100.068	1578.45	100.077	1578.45	100.05	1578.45	100.049	1578.45	100.046
1578.45	99.8484	1578.45	99.9794	1578.45	100.025	1578.45	100.008	1578.45	99.9795	1578.45	100.03	1578.45	99.9324	1578.45	99.9742	1578.45	100.006	1578.93	100.05	1578.93	100.052	1578.93	100	1578.93	99.9832	1578.93	100.05	1578.93	100.058	1578.93	100.033	1578.93	100.031	1578.93	100.022
1578.93	99.8443	1578.93	99.9791	1578.93	100.028	1578.93	100.007	1578.93	99.9817	1578.93	100.023	1578.93	99.9252	1578.93	99.9708	1578.93	99.9997	1579.41	100.046	1579.41	100.047	1579.41	99.9922	1579.41	99.9724	1579.41	100.035	1579.41	100.042	1579.41	100.018	1579.41	100.014	1579.41	100.002
1579.41	99.8416	1579.41	99.9804	1579.41	100.029	1579.41	100.005	1579.41	99.9848	1579.41	100.019	1579.41	99.9206	1579.41	99.9676	1579.41	99.9923	1579.9	100.04	1579.9	100.043	1579.9	99.9852	1579.9	99.9648	1579.9	100.024	1579.9	100.029	1579.9	100.006	1579.9	99.9996	1579.9	99.9834
1579.9	99.841	1579.9	99.9857	1579.9	100.032	1579.9	100.006	1579.9	99.9901	1579.9	100.017	1579.9	99.9206	1579.9	99.9665	1579.9	99.9853	1580.38	100.033	1580.38	100.039	1580.38	99.9781	1580.38	99.9595	1580.38	100.015	1580.38	100.019	1580.38	99.9955	1580.38	99.9873	1580.38	99.9668
1580.38	99.8425	1580.38	99.9952	1580.38	100.036	1580.38	100.009	1580.38	99.997	1580.38	100.019	1580.38	99.9251	1580.38	99.9679	1580.38	99.979	1580.86	100.026	1580.86	100.034	1580.86	99.9712	1580.86	99.9558	1580.86	100.008	1580.86	100.011	1580.86	99.9866	1580.86	99.9768	1580.86	99.9521
1580.86	99.8452	1580.86	100.007	1580.86	100.041	1580.86	100.014	1580.86	100.004	1580.86	100.022	1580.86	99.9327	1580.86	99.9711	1580.86	99.9728	1581.34	100.02	1581.34	100.028	1581.34	99.9653	1581.34	99.9539	1581.34	100.004	1581.34	100.005	1581.34	99.9801	1581.34	99.9687	1581.34	99.9404
1581.34	99.8477	1581.34	100.02	1581.34	100.044	1581.34	100.018	1581.34	100.008	1581.34	100.025	1581.34	99.9411	1581.34	99.9746	1581.34	99.966	1581.83	100.018	1581.83	100.023	1581.83	99.9615	1581.83	99.9537	1581.83	100.001	1581.83	100.001	1581.83	99.9767	1581.83	99.9635	1581.83	99.9333
1581.83	99.8489	1581.83	100.028	1581.83	100.044	1581.83	100.02	1581.83	100.009	1581.83	100.026	1581.83	99.9484	1581.83	99.9771	1581.83	99.958	1582.31	100.019	1582.31	100.019	1582.31	99.9605	1582.31	99.955	1582.31	99.9991	1582.31	99.9997	1582.31	99.977	1582.31	99.9615	1582.31	99.9314
1582.31	99.8479	1582.31	100.031	1582.31	100.04	1582.31	100.02	1582.31	100.006	1582.31	100.024	1582.31	99.9535	1582.31	99.9777	1582.31	99.9493	1582.79	100.023	1582.79	100.017	1582.79	99.9621	1582.79	99.957	1582.79	99.9988	1582.79	100	1582.79	99.9806	1582.79	99.9622	1582.79	99.9344
1582.79	99.845	1582.79	100.028	1582.79	100.035	1582.79	100.018	1582.79	100.002	1582.79	100.019	1582.79	99.9564	1582.79	99.9764	1582.79	99.9407	1583.27	100.03	1583.27	100.016	1583.27	99.965	1583.27	99.9583	1583.27	99.9985	1583.27	100.002	1583.27	99.9861	1583.27	99.9646	1583.27	99.9403
1583.27	99.8409	1583.27	100.022	1583.27	100.029	1583.27	100.017	1583.27	100	1583.27	100.013	1583.27	99.958	1583.27	99.9734	1583.27	99.9339	1583.75	100.037	1583.75	100.016	1583.75	99.9677	1583.75	99.9577	1583.75	99.9972	1583.75	100.003	1583.75	99.9915	1583.75	99.9674	1583.75	99.9466
1583.75	99.8368	1583.75	100.013	1583.75	100.026	1583.75	100.017	1583.75	100.001	1583.75	100.008	1583.75	99.9592	1583.75	99.9698	1583.75	99.9299	1584.23	100.041	1584.23	100.015	1584.23	99.9686	1584.23	99.9542	1584.23	99.9939	1584.23	100.003	1584.23	99.9946	1584.23	99.9692	1584.23	99.951
1584.23	99.8334	1584.23	100.007	1584.23	100.025	1584.23	100.018	1584.23	100.005	1584.23	100.004	1584.23	99.9606	1584.23	99.9664	1584.23	99.9291	1584.72	100.043	1584.72	100.014	1584.72	99.9669	1584.72	99.948	1584.72	99.9884	1584.72	100.001	1584.72	99.9939	1584.72	99.9694	1584.72	99.9518
1584.72	99.8318	1584.72	100.004	1584.72	100.027	1584.72	100.019	1584.72	100.012	1584.72	100.002	1584.72	99.9623	1584.72	99.9641	1584.72	99.9312	1585.2	100.04	1585.2	100.013	1585.2	99.9627	1585.2	99.9398	1585.2	99.9813	1585.2	99.9953	1585.2	99.9893	1585.2	99.9683	1585.2	99.949
1585.2	99.8318	1585.2	100.006	1585.2	100.031	1585.2	100.02	1585.2	100.021	1585.2	100.002	1585.2	99.9638	1585.2	99.9636	1585.2	99.9348	1585.68	100.033	1585.68	100.011	1585.68	99.9569	1585.68	99.9309	1585.68	99.9734	1585.68	99.9884	1585.68	99.9816	1585.68	99.9663	1585.68	99.9434
1585.68	99.8335	1585.68	100.011	1585.68	100.037	1585.68	100.019	1585.68	100.029	1585.68	100.003	1585.68	99.9646	1585.68	99.9652	1585.68	99.9383	1586.16	100.022	1586.16	100.009	1586.16	99.9513	1586.16	99.9228	1586.16	99.9661	1586.16	99.9813	1586.16	99.9725	1586.16	99.9642	1586.16	99.9366
1586.16	99.8362	1586.16	100.017	1586.16	100.042	1586.16	100.016	1586.16	100.034	1586.16	100.004	1586.16	99.9641	1586.16	99.9688	1586.16	99.9404	1586.65	100.011	1586.65	100.008	1586.65	99.9472	1586.65	99.9164	1586.65	99.9604	1586.65	99.9754	1586.65	99.9641	1586.65	99.9625	1586.65	99.9302
1586.65	99.8394	1586.65	100.023	1586.65	100.047	1586.65	100.013	1586.65	100.036	1586.65	100.004	1586.65	99.9623	1586.65	99.9736	1586.65	99.9405	1587.13	100.001	1587.13	100.008	1587.13	99.9459	1587.13	99.9124	1587.13	99.9567	1587.13	99.9721	1587.13	99.9577	1587.13	99.9613	1587.13	99.9254
1587.13	99.8423	1587.13	100.026	1587.13	100.052	1587.13	100.01	1587.13	100.035	1587.13	100.003	1587.13	99.9591	1587.13	99.9785	1587.13	99.9389	1587.61	99.9925	1587.61	100.009	1587.61	99.9477	1587.61	99.9108	1587.61	99.9554	1587.61	99.9719	1587.61	99.9544	1587.61	99.9606	1587.61	99.9228
1587.61	99.8444	1587.61	100.028	1587.61	100.056	1587.61	100.01	1587.61	100.031	1587.61	100.001	1587.61	99.9546	1587.61	99.9824	1587.61	99.9366	1588.09	99.9883	1588.09	100.01	1588.09	99.9524	1588.09	99.9116	1588.09	99.9561	1588.09	99.9745	1588.09	99.9541	1588.09	99.9598	1588.09	99.9221
1588.09	99.8453	1588.09	100.026	1588.09	100.059	1588.09	100.011	1588.09	100.026	1588.09	99.9989	1588.09	99.9491	1588.09	99.9841	1588.09	99.9351	1588.58	99.9882	1588.58	100.011	1588.58	99.9588	1588.58	99.9144	1588.58	99.9582	1588.58	99.979	1588.58	99.9562	1588.58	99.9589	1588.58	99.9227
1588.58	99.8443	1588.58	100.023	1588.58	100.062	1588.58	100.015	1588.58	100.019	1588.58	99.996	1588.58	99.9427	1588.58	99.9831	1588.58	99.9359	1589.06	99.9918	1589.06	100.012	1589.06	99.9654	1589.06	99.9187	1589.06	99.9612	1589.06	99.9842	1589.06	99.9598	1589.06	99.9576	1589.06	99.9236
1589.06	99.8413	1589.06	100.018	1589.06	100.064	1589.06	100.019	1589.06	100.01	1589.06	99.9935	1589.06	99.936	1589.06	99.9795	1589.06	99.9398	1589.54	99.9976	1589.54	100.012	1589.54	99.9708	1589.54	99.9238	1589.54	99.9644	1589.54	99.989	1589.54	99.9638	1589.54	99.9558	1589.54	99.9239
1589.54	99.8361	1589.54	100.012	1589.54	100.064	1589.54	100.023	1589.54	100.001	1589.54	99.9916	1589.54	99.9296	1589.54	99.974	1589.54	99.9467	1590.02	100.004	1590.02	100.011	1590.02	99.9734	1590.02	99.9288	1590.02	99.9673	1590.02	99.9922	1590.02	99.9673	1590.02	99.9532	1590.02	99.9224
1590.02	99.8289	1590.02	100.006	1590.02	100.062	1590.02	100.025	1590.02	99.9909	1590.02	99.9907	1590.02	99.924	1590.02	99.9675	1590.02	99.9556	1590.5	100.008	1590.5	100.008	1590.5	99.9727	1590.5	99.9326	1590.5	99.9694	1590.5	99.9932	1590.5	99.9696	1590.5	99.9498	1590.5	99.9185
1590.5	99.8202	1590.5	100.001	1590.5	100.059	1590.5	100.025	1590.5	99.9812	1590.5	99.9907	1590.5	99.9199	1590.5	99.9609	1590.5	99.9647	1590.98	100.011	1590.98	100.003	1590.98	99.9686	1590.98	99.9347	1590.98	99.9706	1590.98	99.9917	1590.98	99.9704	1590.98	99.9453	1590.98	99.9119
1590.98	99.8107	1590.98	99.9974	1590.98	100.055	1590.98	100.022	1590.98	99.9726	1590.98	99.9909	1590.98	99.9171	1590.98	99.9548	1590.98	99.9722	1591.47	100.01	1591.47	99.9972	1591.47	99.9621	1591.47	99.9347	1591.47	99.9709	1591.47	99.9878	1591.47	99.9699	1591.47	99.9397	1591.47	99.9032
1591.47	99.8012	1591.47	99.9958	1591.47	100.05	1591.47	100.018	1591.47	99.9658	1591.47	99.9905	1591.47	99.915	1591.47	99.949	1591.47	99.9762	1591.95	100.006	1591.95	99.9906	1591.95	99.9545	1591.95	99.933	1591.95	99.9708	1591.95	99.9821	1591.95	99.9686	1591.95	99.9337	1591.95	99.8935
1591.95	99.7926	1591.95	99.9964	1591.95	100.044	1591.95	100.012	1591.95	99.9612	1591.95	99.9887	1591.95	99.9127	1591.95	99.9434	1591.95	99.9759	1592.43	100.001	1592.43	99.9844	1592.43	99.9479	1592.43	99.9304	1592.43	99.9707	1592.43	99.9756	1592.43	99.9674	1592.43	99.9284	1592.43	99.8845
1592.43	99.7859	1592.43	99.9988	1592.43	100.037	1592.43	100.006	1592.43	99.959	1592.43	99.985	1592.43	99.9091	1592.43	99.9381	1592.43	99.9714	1592.91	99.9956	1592.91	99.98	1592.91	99.9438	1592.91	99.9283	1592.91	99.9714	1592.91	99.9697	1592.91	99.9674	1592.91	99.9251	1592.91	99.8781
1592.91	99.782	1592.91	100.003	1592.91	100.028	1592.91	99.999	1592.91	99.9591	1592.91	99.9798	1592.91	99.904	1592.91	99.9337	1592.91	99.964	1593.4	99.9911	1593.4	99.9783	1593.4	99.9434	1593.4	99.9274	1593.4	99.9735	1593.4	99.9655	1593.4	99.9695	1593.4	99.925	1593.4	99.8754
1593.4	99.7812	1593.4	100.007	1593.4	100.019	1593.4	99.9931	1593.4	99.9613	1593.4	99.9742	1593.4	99.8978	1593.4	99.9309	1593.4	99.9557	1593.88	99.9883	1593.88	99.9798	1593.88	99.9468	1593.88	99.9283	1593.88	99.9768	1593.88	99.9639	1593.88	99.9736	1593.88	99.9285	1593.88	99.8769
1593.88	99.784	1593.88	100.011	1593.88	100.01	1593.88	99.9891	1593.88	99.9656	1593.88	99.9695	1593.88	99.8923	1593.88	99.9312	1593.88	99.9491	1594.36	99.9877	1594.36	99.9842	1594.36	99.9532	1594.36	99.9306	1594.36	99.9811	1594.36	99.965	1594.36	99.9792	1594.36	99.9349	1594.36	99.8814
1594.36	99.79	1594.36	100.016	1594.36	100.004	1594.36	99.9882	1594.36	99.9722	1594.36	99.9674	1594.36	99.8896	1594.36	99.9351	1594.36	99.9461	1594.84	99.9891	1594.84	99.9905	1594.84	99.9612	1594.84	99.9337	1594.84	99.9855	1594.84	99.9683	1594.84	99.9851	1594.84	99.9427	1594.84	99.8872
1594.84	99.7983	1594.84	100.02	1594.84	100.001	1594.84	99.9912	1594.84	99.9811	1594.84	99.9686	1594.84	99.8916	1594.84	99.9426	1594.84	99.9476	1595.32	99.9922	1595.32	99.9972	1595.32	99.969	1595.32	99.9367	1595.32	99.9891	1595.32	99.9727	1595.32	99.9898	1595.32	99.9498	1595.32	99.8921
1595.32	99.8078	1595.32	100.025	1595.32	100.002	1595.32	99.9983	1595.32	99.9917	1595.32	99.9729	1595.32	99.8992	1595.32	99.9527	1595.32	99.9532	1595.81	99.9963	1595.81	100.003	1595.81	99.9755	1595.81	99.9393	1595.81	99.9912	1595.81	99.9768	1595.81	99.992	1595.81	99.9544	1595.81	99.8942
1595.81	99.8168	1595.81	100.029	1595.81	100.008	1595.81	100.008	1595.81	100.003	1595.81	99.9791	1595.81	99.9114	1595.81	99.9631	1595.81	99.961	1596.29	100.001	1596.29	100.007	1596.29	99.9798	1596.29	99.9415	1596.29	99.992	1596.29	99.98	1596.29	99.9914	1596.29	99.9558	1596.29	99.8931
1596.29	99.824	1596.29	100.034	1596.29	100.016	1596.29	100.02	1596.29	100.012	1596.29	99.9855	1596.29	99.9261	1596.29	99.9717	1596.29	99.969	1596.77	100.005	1596.77	100.009	1596.77	99.9821	1596.77	99.9436	1596.77	99.9921	1596.77	99.9819	1596.77	99.9887	1596.77	99.9544	1596.77	99.8894
1596.77	99.8286	1596.77	100.037	1596.77	100.025	1596.77	100.03	1596.77	100.019	1596.77	99.9903	1596.77	99.9401	1596.77	99.9764	1596.77	99.9749	1597.25	100.009	1597.25	100.01	1597.25	99.9826	1597.25	99.9463	1597.25	99.9921	1597.25	99.9829	1597.25	99.9849	1597.25	99.9513	1597.25	99.8846
1597.25	99.8302	1597.25	100.038	1597.25	100.031	1597.25	100.037	1597.25	100.02	1597.25	99.9923	1597.25	99.9506	1597.25	99.9763	1597.25	99.9772	1597.73	100.013	1597.73	100.01	1597.73	99.9816	1597.73	99.9493	1597.73	99.9928	1597.73	99.9831	1597.73	99.9811	1597.73	99.9476	1597.73	99.8801
1597.73	99.8294	1597.73	100.037	1597.73	100.035	1597.73	100.039	1597.73	100.017	1597.73	99.9914	1597.73	99.9562	1597.73	99.9717	1597.73	99.9757	1598.22	100.014	1598.22	100.01	1598.22	99.9792	1598.22	99.9523	1598.22	99.9944	1598.22	99.9827	1598.22	99.978	1598.22	99.9441	1598.22	99.8767
1598.22	99.8275	1598.22	100.032	1598.22	100.036	1598.22	100.037	1598.22	100.011	1598.22	99.988	1598.22	99.9564	1598.22	99.9637	1598.22	99.9711	1598.7	100.014	1598.7	100.011	1598.7	99.9755	1598.7	99.9545	1598.7	99.9965	1598.7	99.9813	1598.7	99.9756	1598.7	99.9409	1598.7	99.8746
1598.7	99.8257	1598.7	100.025	1598.7	100.033	1598.7	100.032	1598.7	100.001	1598.7	99.9831	1598.7	99.952	1598.7	99.9538	1598.7	99.9649	1599.18	100.013	1599.18	100.011	1599.18	99.9704	1599.18	99.9552	1599.18	99.9986	1599.18	99.9785	1599.18	99.9733	1599.18	99.9377	1599.18	99.873
1599.18	99.8252	1599.18	100.016	1599.18	100.029	1599.18	100.024	1599.18	99.9916	1599.18	99.9776	1599.18	99.9445	1599.18	99.9435	1599.18	99.9586	1599.66	100.01	1599.66	100.011	1599.66	99.9643	1599.66	99.9538	1599.66	99.9998	1599.66	99.9737	1599.66	99.9705	1599.66	99.9339	1599.66	99.8712
1599.66	99.8267	1599.66	100.005	1599.66	100.023	1599.66	100.016	1599.66	99.9829	1599.66	99.9724	1599.66	99.9356	1599.66	99.9342	1599.66	99.9534	1600.14	100.007	1600.14	100.01	1600.14	99.9576	1600.14	99.9508	1600.14	99.9998	1600.14	99.9669	1600.14	99.9666	1600.14	99.9292	1600.14	99.8683
1600.14	99.8302	1600.14	99.9948	1600.14	100.018	1600.14	100.008	1600.14	99.9765	1600.14	99.968	1600.14	99.9267	1600.14	99.927	1600.14	99.9503	1600.63	100.003	1600.63	100.008	1600.63	99.9517	1600.63	99.9468	1600.63	99.9985	1600.63	99.9588	1600.63	99.9616	1600.63	99.9243	1600.63	99.8642
1600.63	99.8351	1600.63	99.9846	1600.63	100.012	1600.63	100.001	1600.63	99.973	1600.63	99.9648	1600.63	99.919	1600.63	99.9227	1600.63	99.9493	1601.11	100	1601.11	100.006	1601.11	99.9474	1601.11	99.943	1601.11	99.9964	1601.11	99.9512	1601.11	99.9562	1601.11	99.9198	1601.11	99.8593
1601.11	99.8403	1601.11	99.9754	1601.11	100.007	1601.11	99.9958	1601.11	99.9726	1601.11	99.9635	1601.11	99.9133	1601.11	99.9218	1601.11	99.9502	1601.59	99.9989	1601.59	100.004	1601.59	99.9454	1601.59	99.9403	1601.59	99.9942	1601.59	99.9459	1601.59	99.9514	1601.59	99.917	1601.59	99.8543
1601.59	99.8446	1601.59	99.968	1601.59	100.003	1601.59	99.9931	1601.59	99.9751	1601.59	99.9644	1601.59	99.91	1601.59	99.9248	1601.59	99.9527	1602.07	99.9998	1602.07	100.002	1602.07	99.9458	1602.07	99.9391	1602.07	99.9925	1602.07	99.9445	1602.07	99.9479	1602.07	99.9165	1602.07	99.85
1602.07	99.8473	1602.07	99.963	1602.07	99.9991	1602.07	99.9929	1602.07	99.9803	1602.07	99.9674	1602.07	99.9093	1602.07	99.9313	1602.07	99.9559	1602.56	100.002	1602.56	100.001	1602.56	99.9479	1602.56	99.9394	1602.56	99.9916	1602.56	99.9474	1602.56	99.9462	1602.56	99.9184	1602.56	99.8468
1602.56	99.8479	1602.56	99.961	1602.56	99.9967	1602.56	99.9952	1602.56	99.9874	1602.56	99.9723	1602.56	99.9112	1602.56	99.9404	1602.56	99.9591	1603.04	100.006	1603.04	99.9997	1603.04	99.9501	1603.04	99.9406	1603.04	99.9912	1603.04	99.954	1603.04	99.9459	1603.04	99.9217	1603.04	99.8444
1603.04	99.8468	1603.04	99.9627	1603.04	99.9958	1603.04	99.9995	1603.04	99.9956	1603.04	99.9782	1603.04	99.9149	1603.04	99.9507	1603.04	99.9619	1603.52	100.01	1603.52	99.9982	1603.52	99.9514	1603.52	99.942	1603.52	99.9907	1603.52	99.9625	1603.52	99.9464	1603.52	99.9249	1603.52	99.8423
1603.52	99.8446	1603.52	99.9679	1603.52	99.9965	1603.52	100.005	1603.52	100.004	1603.52	99.9838	1603.52	99.9197	1603.52	99.9603	1603.52	99.9637	1604	100.014	1604	99.996	1604	99.9507	1604	99.9432	1604	99.9898	1604	99.9702	1604	99.9464	1604	99.9264	1604	99.8396
1604	99.8421	1604	99.9756	1604	99.9984	1604	100.01	1604	100.011	1604	99.9875	1604	99.9242	1604	99.9674	1604	99.9641	1604.48	100.015	1604.48	99.9927	1604.48	99.9477	1604.48	99.944	1604.48	99.9878	1604.48	99.9752	1604.48	99.9453	1604.48	99.9251	1604.48	99.8358
1604.48	99.8397	1604.48	99.9843	1604.48	100.001	1604.48	100.013	1604.48	100.014	1604.48	99.9885	1604.48	99.9274	1604.48	99.9705	1604.48	99.9628	1604.97	100.014	1604.97	99.9885	1604.97	99.9427	1604.97	99.9441	1604.97	99.9848	1604.97	99.9762	1604.97	99.9425	1604.97	99.9205	1604.97	99.8308
1604.97	99.8375	1604.97	99.9918	1604.97	100.002	1604.97	100.013	1604.97	100.015	1604.97	99.986	1604.97	99.9287	1604.97	99.9691	1604.97	99.9598	1605.45	100.011	1605.45	99.9837	1605.45	99.9367	1605.45	99.9437	1605.45	99.9811	1605.45	99.973	1605.45	99.9382	1605.45	99.9131	1605.45	99.825
1605.45	99.8348	1605.45	99.9964	1605.45	100.003	1605.45	100.009	1605.45	100.011	1605.45	99.9801	1605.45	99.9277	1605.45	99.9634	1605.45	99.9553	1605.93	100.005	1605.93	99.9791	1605.93	99.9306	1605.93	99.9424	1605.93	99.9768	1605.93	99.9663	1605.93	99.9326	1605.93	99.9035	1605.93	99.8191
1605.93	99.8308	1605.93	99.9968	1605.93	100.002	1605.93	100.001	1605.93	100.003	1605.93	99.9715	1605.93	99.9249	1605.93	99.9543	1605.93	99.9495	1606.41	99.9984	1606.41	99.9754	1606.41	99.9257	1606.41	99.9401	1606.41	99.9727	1606.41	99.9574	1606.41	99.9266	1606.41	99.8928	1606.41	99.8142
1606.41	99.8249	1606.41	99.993	1606.41	100	1606.41	99.9901	1606.41	99.9928	1606.41	99.9609	1606.41	99.9206	1606.41	99.9429	1606.41	99.943	1606.89	99.9914	1606.89	99.9733	1606.89	99.9229	1606.89	99.9368	1606.89	99.9689	1606.89	99.9478	1606.89	99.9206	1606.89	99.8823	1606.89	99.811
1606.89	99.8167	1606.89	99.9861	1606.89	99.9968	1606.89	99.9776	1606.89	99.9811	1606.89	99.9497	1606.89	99.9157	1606.89	99.9306	1606.89	99.9369	1607.38	99.9855	1607.38	99.9733	1607.38	99.923	1607.38	99.9327	1607.38	99.9659	1607.38	99.9387	1607.38	99.9155	1607.38	99.8731	1607.38	99.8102
1607.38	99.8068	1607.38	99.9778	1607.38	99.9929	1607.38	99.9657	1607.38	99.9696	1607.38	99.9388	1607.38	99.9106	1607.38	99.9188	1607.38	99.9323	1607.86	99.9819	1607.86	99.9754	1607.86	99.9261	1607.86	99.9285	1607.86	99.9638	1607.86	99.931	1607.86	99.912	1607.86	99.8662	1607.86	99.8118
1607.86	99.7967	1607.86	99.971	1607.86	99.9895	1607.86	99.9571	1607.86	99.96	1607.86	99.9299	1607.86	99.9064	1607.86	99.9094	1607.86	99.9305	1608.34	99.9812	1608.34	99.9792	1608.34	99.9316	1608.34	99.9249	1608.34	99.9629	1608.34	99.9252	1608.34	99.9105	1608.34	99.8624	1608.34	99.8152
1608.34	99.7884	1608.34	99.9679	1608.34	99.9876	1608.34	99.9537	1608.34	99.9536	1608.34	99.9245	1608.34	99.9039	1608.34	99.904	1608.34	99.9327	1608.82	99.9833	1608.82	99.9842	1608.82	99.9387	1608.82	99.9229	1608.82	99.9634	1608.82	99.9218	1608.82	99.9116	1608.82	99.862	1608.82	99.8192
1608.82	99.7839	1608.82	99.9698	1608.82	99.988	1608.82	99.9567	1608.82	99.951	1608.82	99.924	1608.82	99.9039	1608.82	99.904	1608.82	99.9393	1609.31	99.9875	1609.31	99.9895	1609.31	99.9461	1609.31	99.9228	1609.31	99.9652	1609.31	99.9206	1609.31	99.9152	1609.31	99.865	1609.31	99.8228
1609.31	99.7845	1609.31	99.9763	1609.31	99.9907	1609.31	99.9658	1609.31	99.9523	1609.31	99.9289	1609.31	99.9069	1609.31	99.9096	1609.31	99.9498	1609.79	99.993	1609.79	99.9943	1609.79	99.9523	1609.79	99.9248	1609.79	99.9682	1609.79	99.9215	1609.79	99.9209	1609.79	99.8704	1609.79	99.8248
1609.79	99.7903	1609.79	99.986	1609.79	99.9956	1609.79	99.9794	1609.79	99.9565	1609.79	99.939	1609.79	99.9128	1609.79	99.9204	1609.79	99.9628	1610.27	99.9988	1610.27	99.9979	1610.27	99.9564	1610.27	99.9282	1610.27	99.9723	1610.27	99.9241	1610.27	99.9277	1610.27	99.8773	1610.27	99.8245
1610.27	99.8006	1610.27	99.9966	1610.27	100.002	1610.27	99.9946	1610.27	99.9623	1610.27	99.9526	1610.27	99.9209	1610.27	99.9344	1610.27	99.9763	1610.75	100.004	1610.75	100	1610.75	99.9583	1610.75	99.9321	1610.75	99.9768	1610.75	99.9279	1610.75	99.9342	1610.75	99.8844	1610.75	99.822
1610.75	99.8132	1610.75	100.006	1610.75	100.007	1610.75	100.008	1610.75	99.968	1610.75	99.9672	1610.75	99.9296	1610.75	99.949	1610.75	99.9875	1611.23	100.01	1611.23	100.001	1611.23	99.9582	1611.23	99.9361	1611.23	99.9815	1611.23	99.9324	1611.23	99.939	1611.23	99.8907	1611.23	99.8177
1611.23	99.826	1611.23	100.011	1611.23	100.011	1611.23	100.016	1611.23	99.9719	1611.23	99.9798	1611.23	99.937	1611.23	99.9613	1611.23	99.9942	1611.72	100.014	1611.72	100.001	1611.72	99.9572	1611.72	99.9399	1611.72	99.9861	1611.72	99.9373	1611.72	99.9414	1611.72	99.8959	1611.72	99.8128
1611.72	99.8369	1611.72	100.012	1611.72	100.011	1611.72	100.016	1611.72	99.9728	1611.72	99.9875	1611.72	99.9412	1611.72	99.9685	1611.72	99.995	1612.2	100.019	1612.2	100.001	1612.2	99.957	1612.2	99.9444	1612.2	99.9908	1612.2	99.943	1612.2	99.9414	1612.2	99.9008	1612.2	99.809
1612.2	99.8445	1612.2	100.008	1612.2	100.007	1612.2	100.008	1612.2	99.97	1612.2	99.9886	1612.2	99.941	1612.2	99.969	1612.2	99.9895	1612.68	100.024	1612.68	100.001	1612.68	99.9585	1612.68	99.9505	1612.68	99.9962	1612.68	99.9501	1612.68	99.9404	1612.68	99.9065	1612.68	99.808
1612.68	99.8482	1612.68	100.001	1612.68	99.9999	1612.68	99.9929	1612.68	99.964	1612.68	99.9828	1612.68	99.936	1612.68	99.963	1612.68	99.9784	1613.16	100.029	1613.16	100.004	1613.16	99.9628	1613.16	99.9591	1613.16	100.003	1613.16	99.9597	1613.16	99.9401	1613.16	99.9148	1613.16	99.8109
1613.16	99.8481	1613.16	99.9896	1613.16	99.9903	1613.16	99.9729	1613.16	99.9555	1613.16	99.9714	1613.16	99.9276	1613.16	99.9514	1613.16	99.9633	1613.64	100.034	1613.64	100.01	1613.64	99.9696	1613.64	99.9709	1613.64	100.012	1613.64	99.9724	1613.64	99.9424	1613.64	99.927	1613.64	99.8183
1613.64	99.8448	1613.64	99.9773	1613.64	99.9803	1613.64	99.9516	1613.64	99.9458	1613.64	99.9566	1613.64	99.9174	1613.64	99.9359	1613.64	99.9461	1614.13	100.038	1614.13	100.018	1614.13	99.9779	1614.13	99.9853	1614.13	100.022	1614.13	99.9879	1614.13	99.9478	1614.13	99.9431	1614.13	99.8294
1614.13	99.8391	1614.13	99.9647	1614.13	99.9716	1614.13	99.9324	1614.13	99.936	1614.13	99.9405	1614.13	99.9071	1614.13	99.918	1614.13	99.9285	1614.61	100.04	1614.61	100.027	1614.61	99.9862	1614.61	100.001	1614.61	100.034	1614.61	100.005	1614.61	99.9567	1614.61	99.9622	1614.61	99.8431
1614.61	99.8318	1614.61	99.953	1614.61	99.9653	1614.61	99.9182	1614.61	99.9269	1614.61	99.9252	1614.61	99.8976	1614.61	99.8991	1614.61	99.9117	1615.09	100.04	1615.09	100.038	1615.09	99.9931	1615.09	100.016	1615.09	100.044	1615.09	100.021	1615.09	99.969	1615.09	99.9829	1615.09	99.8581
1615.09	99.8242	1615.09	99.943	1615.09	99.9618	1615.09	99.9113	1615.09	99.9185	1615.09	99.9125	1615.09	99.8895	1615.09	99.8803	1615.09	99.897	1615.57	100.037	1615.57	100.048	1615.57	99.9981	1615.57	100.03	1615.57	100.055	1615.57	100.037	1615.57	99.985	1615.57	100.004	1615.57	99.8744
1615.57	99.8177	1615.57	99.9352	1615.57	99.9605	1615.57	99.9124	1615.57	99.911	1615.57	99.9035	1615.57	99.8824	1615.57	99.863	1615.57	99.8855	1616.06	100.031	1616.06	100.057	1616.06	100.001	1616.06	100.041	1616.06	100.064	1616.06	100.049	1616.06	100.004	1616.06	100.025	1616.06	99.8909
1616.06	99.8147	1616.06	99.9305	1616.06	99.9622	1616.06	99.9222	1616.06	99.9059	1616.06	99.901	1616.06	99.8772	1616.06	99.8509	1616.06	99.8792	1616.54	100.021	1616.54	100.063	1616.54	100	1616.54	100.045	1616.54	100.069	1616.54	100.058	1616.54	100.024	1616.54	100.042	1616.54	99.9035
1616.54	99.8169	1616.54	99.9306	1616.54	99.9685	1616.54	99.9404	1616.54	99.9061	1616.54	99.9077	1616.54	99.8758	1616.54	99.8488	1616.54	99.8804	1617.02	100.009	1617.02	100.063	1617.02	99.996	1617.02	100.041	1617.02	100.068	1617.02	100.059	1617.02	100.039	1617.02	100.049	1617.02	99.9064
1617.02	99.8244	1617.02	99.9358	1617.02	99.9797	1617.02	99.9635	1617.02	99.9133	1617.02	99.9234	1617.02	99.8794	1617.02	99.8589	1617.02	99.8895	1617.5	99.9991	1617.5	100.058	1617.5	99.9881	1617.5	100.028	1617.5	100.059	1617.5	100.051	1617.5	100.041	1617.5	100.044	1617.5	99.8956
1617.5	99.8345	1617.5	99.9442	1617.5	99.9928	1617.5	99.9846	1617.5	99.9252	1617.5	99.9431	1617.5	99.8859	1617.5	99.8776	1617.5	99.9036	1617.98	99.9938	1617.98	100.05	1617.98	99.979	1617.98	100.011	1617.98	100.042	1617.98	100.033	1617.98	100.032	1617.98	100.025	1617.98	99.873
1617.98	99.8433	1617.98	99.9525	1617.98	100.002	1617.98	99.9965	1617.98	99.9369	1617.98	99.9594	1617.98	99.891	1617.98	99.8977	1617.98	99.9176	1618.47	99.9942	1618.47	100.04	1618.47	99.9707	1618.47	99.9926	1618.47	100.021	1618.47	100.01	1618.47	100.012	1618.47	99.9997	1618.47	99.8437
1618.47	99.8483	1618.47	99.9586	1618.47	100.006	1618.47	99.9971	1618.47	99.9444	1618.47	99.9678	1618.47	99.8919	1618.47	99.9133	1618.47	99.9282	1618.95	99.9998	1618.95	100.033	1618.95	99.9647	1618.95	99.9778	1618.95	100.001	1618.95	99.9848	1618.95	99.9882	1618.95	99.9713	1618.95	99.8131
1618.95	99.849	1618.95	99.9618	1618.95	100.002	1618.95	99.9876	1618.95	99.9461	1618.95	99.9677	1618.95	99.8883	1618.95	99.9217	1618.95	99.934	1619.43	100.009	1619.43	100.027	1619.43	99.9612	1619.43	99.9672	1619.43	99.9824	1619.43	99.9615	1619.43	99.9643	1619.43	99.944	1619.43	99.7842
1619.43	99.8463	1619.43	99.9635	1619.43	99.9947	1619.43	99.973	1619.43	99.9434	1619.43	99.9621	1619.43	99.8824	1619.43	99.9241	1619.43	99.9363	1619.91	100.019	1619.91	100.022	1619.91	99.9594	1619.91	99.9601	1619.91	99.9675	1619.91	99.9412	1619.91	99.9429	1619.91	99.9192	1619.91	99.7574
1619.91	99.8419	1619.91	99.9653	1619.91	99.9864	1619.91	99.9577	1619.91	99.9386	1619.91	99.9546	1619.91	99.877	1619.91	99.9228	1619.91	99.9368	1620.39	100.029	1620.39	100.019	1620.39	99.9584	1620.39	99.9549	1620.39	99.9556	1620.39	99.9243	1620.39	99.9245	1620.39	99.8972	1620.39	99.7324
1620.39	99.8373	1620.39	99.9683	1620.39	99.9794	1620.39	99.9452	1620.39	99.9334	1620.39	99.9481	1620.39	99.8743	1620.39	99.9202	1620.39	99.9371	1620.88	100.037	1620.88	100.015	1620.88	99.9577	1620.88	99.9499	1620.88	99.9462	1620.88	99.91	1620.88	99.9087	1620.88	99.8771	1620.88	99.7081
1620.88	99.8337	1620.88	99.9729	1620.88	99.9748	1620.88	99.937	1620.88	99.9291	1620.88	99.9438	1620.88	99.8755	1620.88	99.9177	1620.88	99.938	1621.36	100.043	1621.36	100.011	1621.36	99.9576	1621.36	99.9445	1621.36	99.9394	1621.36	99.8984	1621.36	99.8951	1621.36	99.859	1621.36	99.6849
1621.36	99.8316	1621.36	99.9784	1621.36	99.9722	1621.36	99.9331	1621.36	99.9258	1621.36	99.9417	1621.36	99.8809	1621.36	99.9162	1621.36	99.9396	1621.84	100.047	1621.84	100.006	1621.84	99.959	1621.84	99.9392	1621.84	99.9364	1621.84	99.891	1621.84	99.8845	1621.84	99.8446	1621.84	99.6646
1621.84	99.8311	1621.84	99.9839	1621.84	99.9713	1621.84	99.9326	1621.84	99.9236	1621.84	99.9409	1621.84	99.8906	1621.84	99.916	1621.84	99.9416	1622.32	100.048	1622.32	100.004	1622.32	99.9635	1622.32	99.9361	1622.32	99.9391	1622.32	99.8905	1622.32	99.8789	1622.32	99.8367	1622.32	99.6506
1622.32	99.8315	1622.32	99.9881	1622.32	99.9717	1622.32	99.9346	1622.32	99.9225	1622.32	99.9403	1622.32	99.9038	1622.32	99.9172	1622.32	99.9435	1622.81	100.048	1622.81	100.003	1622.81	99.9708	1622.81	99.9363	1622.81	99.9478	1622.81	99.8979	1622.81	99.8791	1622.81	99.8367	1622.81	99.6437
1622.81	99.8321	1622.81	99.9915	1622.81	99.975	1622.81	99.9395	1622.81	99.9246	1622.81	99.9404	1622.81	99.9204	1622.81	99.921	1622.81	99.9459	1623.29	100.046	1623.29	100.004	1623.29	99.9786	1623.29	99.9391	1623.29	99.9601	1623.29	99.9112	1623.29	99.8834	1623.29	99.8427	1623.29	99.6416
1623.29	99.8322	1623.29	99.9952	1623.29	99.9829	1623.29	99.9485	1623.29	99.932	1623.29	99.9431	1623.29	99.9393	1623.29	99.928	1623.29	99.9499	1623.77	100.044	1623.77	100.006	1623.77	99.9848	1623.77	99.9435	1623.77	99.9725	1623.77	99.9261	1623.77	99.8891	1623.77	99.8513	1623.77	99.6415
1623.77	99.8315	1623.77	100	1623.77	99.9944	1623.77	99.9607	1623.77	99.9446	1623.77	99.9487	1623.77	99.9573	1623.77	99.9367	1623.77	99.9556	1624.25	100.043	1624.25	100.009	1624.25	99.9878	1624.25	99.9484	1624.25	99.9823	1624.25	99.9381	1624.25	99.8931	1624.25	99.8584	1624.25	99.6407
1624.25	99.8297	1624.25	100.006	1624.25	100.006	1624.25	99.9731	1624.25	99.9596	1624.25	99.9556	1624.25	99.97	1624.25	99.9443	1624.25	99.9616	1624.73	100.042	1624.73	100.01	1624.73	99.9878	1624.73	99.9528	1624.73	99.9881	1624.73	99.9444	1624.73	99.8935	1624.73	99.8616	1624.73	99.6384
1624.73	99.8273	1624.73	100.012	1624.73	100.012	1624.73	99.9828	1624.73	99.9734	1624.73	99.9617	1624.73	99.9739	1624.73	99.948	1624.73	99.9663	1625.21	100.041	1625.21	100.01	1625.21	99.9841	1625.21	99.9551	1625.21	99.9888	1625.21	99.944	1625.21	99.8895	1625.21	99.8594	1625.21	99.6334
1625.21	99.8248	1625.21	100.018	1625.21	100.014	1625.21	99.9896	1625.21	99.9845	1625.21	99.9667	1625.21	99.9693	1625.21	99.9477	1625.21	99.9693	1625.7	100.038	1625.7	100.007	1625.7	99.977	1625.7	99.9541	1625.7	99.9849	1625.7	99.9376	1625.7	99.8818	1625.7	99.8523	1625.7	99.626
1625.7	99.8228	1625.7	100.022	1625.7	100.011	1625.7	99.9945	1625.7	99.9924	1625.7	99.9708	1625.7	99.9581	1625.7	99.9448	1625.7	99.9704	1626.18	100.033	1626.18	100.001	1626.18	99.9666	1626.18	99.9492	1626.18	99.9767	1626.18	99.9273	1626.18	99.872	1626.18	99.8415	1626.18	99.6167
1626.18	99.8217	1626.18	100.026	1626.18	100.007	1626.18	99.9999	1626.18	99.9976	1626.18	99.9747	1626.18	99.9434	1626.18	99.9418	1626.18	99.9705	1626.66	100.023	1626.66	99.9935	1626.66	99.954	1626.66	99.9407	1626.66	99.9656	1626.66	99.9159	1626.66	99.8625	1626.66	99.8295	1626.66	99.6074
1626.66	99.8216	1626.66	100.03	1626.66	100.004	1626.66	100.007	1626.66	100.001	1626.66	99.9787	1626.66	99.9283	1626.66	99.9407	1626.66	99.9698	1627.14	100.01	1627.14	99.9854	1627.14	99.9411	1627.14	99.9305	1627.14	99.9535	1627.14	99.9068	1627.14	99.8563	1627.14	99.8195	1627.14	99.6008
1627.14	99.8227	1627.14	100.033	1627.14	100.004	1627.14	100.017	1627.14	100.003	1627.14	99.9827	1627.14	99.9153	1627.14	99.9436	1627.14	99.9689	1627.63	99.9965	1627.63	99.9784	1627.63	99.9301	1627.63	99.9207	1627.63	99.9428	1627.63	99.9026	1627.63	99.8558	1627.63	99.8145	1627.63	99.599
1627.63	99.8251	1627.63	100.036	1627.63	100.008	1627.63	100.029	1627.63	100.004	1627.63	99.9862	1627.63	99.9066	1627.63	99.951	1627.63	99.9678	1628.11	99.9842	1628.11	99.9739	1628.11	99.923	1628.11	99.9135	1628.11	99.9353	1628.11	99.9046	1628.11	99.8616	1628.11	99.8157	1628.11	99.6029
1628.11	99.8289	1628.11	100.039	1628.11	100.016	1628.11	100.042	1628.11	100.005	1628.11	99.989	1628.11	99.9034	1628.11	99.9624	1628.11	99.9666	1628.59	99.9761	1628.59	99.9723	1628.59	99.9208	1628.59	99.9102	1628.59	99.932	1628.59	99.912	1628.59	99.8722	1628.59	99.8225	1628.59	99.6115
1628.59	99.8341	1628.59	100.042	1628.59	100.026	1628.59	100.053	1628.59	100.006	1628.59	99.9907	1628.59	99.9056	1628.59	99.9755	1628.59	99.9651	1629.07	99.9736	1629.07	99.9736	1629.07	99.9231	1629.07	99.9111	1629.07	99.9331	1629.07	99.9221	1629.07	99.8846	1629.07	99.8325	1629.07	99.6228
1629.07	99.8403	1629.07	100.044	1629.07	100.035	1629.07	100.059	1629.07	100.007	1629.07	99.9909	1629.07	99.9112	1629.07	99.9872	1629.07	99.9631	1629.55	99.9768	1629.55	99.977	1629.55	99.9289	1629.55	99.9154	1629.55	99.9376	1629.55	99.9321	1629.55	99.8959	1629.55	99.843	1629.55	99.6343
1629.55	99.8467	1629.55	100.046	1629.55	100.043	1629.55	100.058	1629.55	100.007	1629.55	99.9891	1629.55	99.9177	1629.55	99.9948	1629.55	99.9603	1630.04	99.9844	1630.04	99.9817	1630.04	99.9369	1630.04	99.922	1630.04	99.9442	1630.04	99.9398	1630.04	99.9037	1630.04	99.8517	1630.04	99.6447
1630.04	99.8528	1630.04	100.047	1630.04	100.046	1630.04	100.051	1630.04	100.004	1630.04	99.9851	1630.04	99.9231	1630.04	99.9968	1630.04	99.957	1630.52	99.9942	1630.52	99.9869	1630.52	99.9457	1630.52	99.9296	1630.52	99.9516	1630.52	99.9444	1630.52	99.9073	1630.52	99.8573	1630.52	99.6527
1630.52	99.858	1630.52	100.047	1630.52	100.046	1630.52	100.04	1630.52	100.001	1630.52	99.98	1630.52	99.9267	1630.52	99.9942	1630.52	99.954	1631	100.004	1631	99.9923	1631	99.9547	1631	99.9375	1631	99.9586	1631	99.9463	1631	99.9072	1631	99.8601	1631	99.6583
1631	99.8623	1631	100.046	1631	100.045	1631	100.027	1631	99.9961	1631	99.9747	1631	99.929	1631	99.9882	1631	99.9522	1631.48	100.012	1631.48	99.9977	1631.48	99.9637	1631.48	99.9452	1631.48	99.9646	1631.48	99.947	1631.48	99.9048	1631.48	99.8608	1631.48	99.6621
1631.48	99.8662	1631.48	100.045	1631.48	100.045	1631.48	100.016	1631.48	99.9925	1631.48	99.9709	1631.48	99.9311	1631.48	99.9822	1631.48	99.9527	1631.96	100.017	1631.96	100.003	1631.96	99.9723	1631.96	99.9523	1631.96	99.969	1631.96	99.9475	1631.96	99.9015	1631.96	99.8603	1631.96	99.6644
1631.96	99.8702	1631.96	100.045	1631.96	100.048	1631.96	100.009	1631.96	99.9914	1631.96	99.9701	1631.96	99.9346	1631.96	99.9791	1631.96	99.9562	1632.45	100.018	1632.45	100.007	1632.45	99.9803	1632.45	99.958	1632.45	99.971	1632.45	99.9484	1632.45	99.8977	1632.45	99.8588	1632.45	99.6645
1632.45	99.8751	1632.45	100.048	1632.45	100.055	1632.45	100.009	1632.45	99.9945	1632.45	99.9735	1632.45	99.9412	1632.45	99.981	1632.45	99.963	1632.93	100.014	1632.93	100.009	1632.93	99.9865	1632.93	99.9608	1632.93	99.969	1632.93	99.9487	1632.93	99.8929	1632.93	99.8553	1632.93	99.6609
1632.93	99.8814	1632.93	100.054	1632.93	100.067	1632.93	100.019	1632.93	100.003	1632.93	99.9819	1632.93	99.9519	1632.93	99.9886	1632.93	99.9714	1633.41	100.007	1633.41	100.007	1633.41	99.9899	1633.41	99.9596	1633.41	99.9622	1633.41	99.9471	1633.41	99.8859	1633.41	99.8485	1633.41	99.6522
1633.41	99.8889	1633.41	100.065	1633.41	100.083	1633.41	100.036	1633.41	100.016	1633.41	99.9941	1633.41	99.9662	1633.41	100.001	1633.41	99.9814	1633.89	99.9972	1633.89	100.002	1633.89	99.9911	1633.89	99.955	1633.89	99.9517	1633.89	99.943	1633.89	99.8769	1633.89	99.8389	1633.89	99.6397
1633.89	99.8963	1633.89	100.078	1633.89	100.097	1633.89	100.058	1633.89	100.03	1633.89	100.006	1633.89	99.9811	1633.89	100.013	1633.89	99.9899	1634.38	99.9872	1634.38	99.995	1634.38	99.9927	1634.38	99.9512	1634.38	99.9423	1634.38	99.939	1634.38	99.8692	1634.38	99.8307	1634.38	99.629
1634.38	99.9009	1634.38	100.09	1634.38	100.104	1634.38	100.075	1634.38	100.039	1634.38	100.012	1634.38	99.9914	1634.38	100.019	1634.38	99.9924	1634.86	99.9803	1634.86	99.9904	1634.86	99.9998	1634.86	99.9558	1634.86	99.9428	1634.86	99.9418	1634.86	99.8707	1634.86	99.8328	1634.86	99.6308
1634.86	99.8994	1634.86	100.095	1634.86	100.096	1634.86	100.078	1634.86	100.036	1634.86	100.004	1634.86	99.9907	1634.86	100.011	1634.86	99.9848	1635.34	99.9784	1635.34	99.9918	1635.34	100.014	1635.34	99.9728	1635.34	99.959	1635.34	99.9564	1635.34	99.8871	1635.34	99.8514	1635.34	99.6505
1635.34	99.89	1635.34	100.09	1635.34	100.073	1635.34	100.064	1635.34	100.022	1635.34	99.9831	1635.34	99.9787	1635.34	99.9888	1635.34	99.9679	1635.82	99.9806	1635.82	99.9989	1635.82	100.03	1635.82	99.9967	1635.82	99.9862	1635.82	99.9797	1635.82	99.9152	1635.82	99.8819	1635.82	99.6797
1635.82	99.8744	1635.82	100.076	1635.82	100.047	1635.82	100.04	1635.82	100.004	1635.82	99.9593	1635.82	99.9625	1635.82	99.9605	1635.82	99.9485	1636.3	99.9846	1636.3	100.007	1636.3	100.038	1636.3	100.016	1636.3	100.011	1636.3	100.001	1636.3	99.9423	1636.3	99.9107	1636.3	99.7018
1636.3	99.8575	1636.3	100.059	1636.3	100.03	1636.3	100.017	1636.3	99.9935	1636.3	99.9445	1636.3	99.9512	1636.3	99.9373	1636.3	99.9349	1636.79	99.9886	1636.79	100.013	1636.79	100.035	1636.79	100.022	1636.79	100.024	1636.79	100.009	1636.79	99.9565	1636.79	99.9259	1636.79	99.7066
1636.79	99.8441	1636.79	100.044	1636.79	100.025	1636.79	100.001	1636.79	99.9936	1636.79	99.9418	1636.79	99.9469	1636.79	99.9243	1636.79	99.9293	1637.27	99.9925	1637.27	100.014	1637.27	100.025	1637.27	100.017	1637.27	100.023	1637.27	100.005	1637.27	99.9562	1637.27	99.9266	1637.27	99.6973
1637.27	99.8359	1637.27	100.031	1637.27	100.027	1637.27	99.9896	1637.27	99.9993	1637.27	99.9461	1637.27	99.9458	1637.27	99.9186	1637.27	99.9283	1637.75	99.9965	1637.75	100.014	1637.75	100.014	1637.75	100.006	1637.75	100.013	1637.75	99.9932	1637.75	99.9462	1637.75	99.9181	1637.75	99.6817
1637.75	99.8325	1637.75	100.023	1637.75	100.031	1637.75	99.981	1637.75	100.005	1637.75	99.9518	1637.75	99.945	1637.75	99.9168	1637.75	99.9283	1638.23	100.001	1638.23	100.013	1638.23	100.004	1638.23	99.9951	1638.23	100.002	1638.23	99.9794	1638.23	99.933	1638.23	99.9065	1638.23	99.6663
1638.23	99.8324	1638.23	100.017	1638.23	100.033	1638.23	99.9742	1638.23	100.009	1638.23	99.9565	1638.23	99.944	1638.23	99.9167	1638.23	99.928	1638.71	100.004	1638.71	100.011	1638.71	99.996	1638.71	99.9846	1638.71	99.9909	1638.71	99.9673	1638.71	99.9206	1638.71	99.8954	1638.71	99.6536
1638.71	99.8343	1638.71	100.016	1638.71	100.036	1638.71	99.9708	1638.71	100.01	1638.71	99.9606	1638.71	99.9445	1638.71	99.919	1638.71	99.9284	1639.2	100.007	1639.2	100.011	1639.2	99.9905	1639.2	99.9758	1639.2	99.9828	1639.2	99.9584	1639.2	99.9111	1639.2	99.8859	1639.2	99.6442
1639.2	99.8372	1639.2	100.018	1639.2	100.04	1639.2	99.9716	1639.2	100.009	1639.2	99.9649	1639.2	99.9476	1639.2	99.9243	1639.2	99.9309	1639.68	100.009	1639.68	100.011	1639.68	99.9872	1639.68	99.969	1639.68	99.9778	1639.68	99.9527	1639.68	99.9047	1639.68	99.8781	1639.68	99.638
1639.68	99.84	1639.68	100.022	1639.68	100.045	1639.68	99.976	1639.68	100.008	1639.68	99.9691	1639.68	99.9528	1639.68	99.9325	1639.68	99.9361	1640.16	100.011	1640.16	100.011	1640.16	99.9857	1640.16	99.9643	1640.16	99.9752	1640.16	99.9494	1640.16	99.9004	1640.16	99.871	1640.16	99.6342
1640.16	99.8419	1640.16	100.025	1640.16	100.048	1640.16	99.9824	1640.16	100.006	1640.16	99.9727	1640.16	99.9591	1640.16	99.9427	1640.16	99.9437	1640.64	100.013	1640.64	100.012	1640.64	99.9859	1640.64	99.962	1640.64	99.9745	1640.64	99.9474	1640.64	99.8972	1640.64	99.8639	1640.64	99.6326
1640.64	99.8427	1640.64	100.026	1640.64	100.048	1640.64	99.9886	1640.64	100.003	1640.64	99.9747	1640.64	99.9644	1640.64	99.9531	1640.64	99.9527	1641.12	100.015	1641.12	100.013	1641.12	99.9873	1641.12	99.9623	1641.12	99.9751	1641.12	99.9461	1641.12	99.8944	1641.12	99.857	1641.12	99.6334
1641.12	99.8424	1641.12	100.023	1641.12	100.044	1641.12	99.9926	1641.12	99.9995	1641.12	99.9749	1641.12	99.967	1641.12	99.9617	1641.12	99.9614	1641.61	100.017	1641.61	100.014	1641.61	99.9894	1641.61	99.9652	1641.61	99.9766	1641.61	99.9452	1641.61	99.892	1641.61	99.8511	1641.61	99.6369
1641.61	99.8413	1641.61	100.014	1641.61	100.035	1641.61	99.9934	1641.61	99.996	1641.61	99.9734	1641.61	99.966	1641.61	99.9666	1641.61	99.9682	1642.09	100.018	1642.09	100.014	1642.09	99.9915	1642.09	99.9705	1642.09	99.9788	1642.09	99.9447	1642.09	99.8901	1642.09	99.8471	1642.09	99.6428
1642.09	99.8399	1642.09	100.002	1642.09	100.023	1642.09	99.991	1642.09	99.9925	1642.09	99.9713	1642.09	99.9615	1642.09	99.9668	1642.09	99.9725	1642.57	100.019	1642.57	100.014	1642.57	99.9929	1642.57	99.9771	1642.57	99.9813	1642.57	99.9442	1642.57	99.8888	1642.57	99.8454	1642.57	99.6506
1642.57	99.8387	1642.57	99.9885	1642.57	100.011	1642.57	99.9869	1642.57	99.9889	1642.57	99.97	1642.57	99.9545	1642.57	99.9626	1642.57	99.9741	1643.05	100.019	1643.05	100.013	1643.05	99.9926	1643.05	99.9835	1643.05	99.983	1643.05	99.9428	1643.05	99.8876	1643.05	99.8453	1643.05	99.6585
1643.05	99.8379	1643.05	99.9751	1643.05	100.001	1643.05	99.9828	1643.05	99.9857	1643.05	99.9711	1643.05	99.9464	1643.05	99.9547	1643.05	99.9739	1643.54	100.017	1643.54	100.011	1643.54	99.9896	1643.54	99.9879	1643.54	99.9826	1643.54	99.9386	1643.54	99.885	1643.54	99.8445	1643.54	99.6639
1643.54	99.8376	1643.54	99.964	1643.54	99.9952	1643.54	99.9807	1643.54	99.983	1643.54	99.9753	1643.54	99.9384	1643.54	99.9442	1643.54	99.9728	1644.02	100.016	1644.02	100.008	1644.02	99.983	1644.02	99.9881	1644.02	99.9782	1644.02	99.9292	1644.02	99.8789	1644.02	99.8399	1644.02	99.6638
1644.02	99.8378	1644.02	99.9562	1644.02	99.9926	1644.02	99.9814	1644.02	99.9807	1644.02	99.9828	1644.02	99.9313	1644.02	99.9322	1644.02	99.9717	1644.5	100.014	1644.5	100.004	1644.5	99.9729	1644.5	99.9835	1644.5	99.9688	1644.5	99.9131	1644.5	99.8676	1644.5	99.829	1644.5	99.6567
1644.5	99.838	1644.5	99.9514	1644.5	99.9916	1644.5	99.9844	1644.5	99.9777	1644.5	99.9916	1644.5	99.9246	1644.5	99.9185	1644.5	99.9701	1644.98	100.015	1644.98	100.001	1644.98	99.9616	1644.98	99.9761	1644.98	99.9556	1644.98	99.8916	1644.98	99.8525	1644.98	99.8124	1644.98	99.6449
1644.98	99.8376	1644.98	99.9481	1644.98	99.9886	1644.98	99.9867	1644.98	99.9723	1644.98	99.998	1644.98	99.9169	1644.98	99.9024	1644.98	99.9664	1645.46	100.018	1645.46	99.9996	1645.46	99.9535	1645.46	99.9706	1645.46	99.9435	1645.46	99.8702	1645.46	99.8388	1645.46	99.7948	1645.46	99.635
1645.46	99.8365	1645.46	99.9441	1645.46	99.9798	1645.46	99.9846	1645.46	99.9621	1645.46	99.9976	1645.46	99.9067	1645.46	99.8829	1645.46	99.9583	1645.95	100.025	1645.95	100.004	1645.95	99.9535	1645.95	99.9732	1645.95	99.9387	1645.95	99.8581	1645.95	99.8351	1645.95	99.7852	1645.95	99.6362
1645.95	99.8348	1645.95	99.9384	1645.95	99.9648	1645.95	99.9757	1645.95	99.9473	1645.95	99.9875	1645.95	99.8948	1645.95	99.8615	1645.95	99.9444	1646.43	100.032	1646.43	100.014	1646.43	99.9617	1646.43	99.984	1646.43	99.9438	1646.43	99.8617	1646.43	99.8464	1646.43	99.7893	1646.43	99.6507
1646.43	99.8345	1646.43	99.934	1646.43	99.9517	1646.43	99.965	1646.43	99.934	1646.43	99.9725	1646.43	99.8878	1646.43	99.8455	1646.43	99.9289	1646.91	100.036	1646.91	100.025	1646.91	99.9722	1646.91	99.9962	1646.91	99.9544	1646.91	99.8792	1646.91	99.8699	1646.91	99.8056	1646.91	99.6714
1646.91	99.8377	1646.91	99.9366	1646.91	99.9528	1646.91	99.9616	1646.91	99.9319	1646.91	99.9625	1646.91	99.8938	1646.91	99.8441	1646.91	99.919	1647.39	100.033	1647.39	100.03	1647.39	99.9786	1647.39	100.001	1647.39	99.963	1647.39	99.902	1647.39	99.8956	1647.39	99.8262	1647.39	99.688
1647.39	99.8449	1647.39	99.9482	1647.39	99.9722	1647.39	99.97	1647.39	99.9447	1647.39	99.9639	1647.39	99.914	1647.39	99.8603	1647.39	99.9197	1647.88	100.028	1647.88	100.031	1647.88	99.9807	1647.88	99.9993	1647.88	99.9673	1647.88	99.9228	1647.88	99.9155	1647.88	99.8457	1647.88	99.6993
1647.88	99.8538	1647.88	99.9636	1647.88	99.999	1647.88	99.983	1647.88	99.9649	1647.88	99.9723	1647.88	99.938	1647.88	99.8855	1647.88	99.928	1648.36	100.023	1648.36	100.03	1648.36	99.9843	1648.36	99.9971	1648.36	99.9717	1648.36	99.9413	1648.36	99.9299	1648.36	99.8648	1648.36	99.713
1648.36	99.8616	1648.36	99.9752	1648.36	100.018	1648.36	99.9899	1648.36	99.9813	1648.36	99.9785	1648.36	99.9536	1648.36	99.9073	1648.36	99.9368	1648.84	100.022	1648.84	100.033	1648.84	99.9943	1648.84	100.002	1648.84	99.9815	1648.84	99.9616	1648.84	99.9434	1648.84	99.8876	1648.84	99.7369
1648.84	99.8669	1648.84	99.9784	1648.84	100.021	1648.84	99.9854	1648.84	99.9875	1648.84	99.9769	1648.84	99.9552	1648.84	99.9187	1648.84	99.9407	1649.32	100.024	1649.32	100.041	1649.32	100.012	1649.32	100.017	1649.32	100	1649.32	99.988	1649.32	99.9614	1649.32	99.9175	1649.32	99.774
1649.32	99.8701	1649.32	99.9739	1649.32	100.01	1649.32	99.9721	1649.32	99.9846	1649.32	99.9686	1649.32	99.9454	1649.32	99.9197	1649.32	99.9389	1649.8	100.028	1649.8	100.053	1649.8	100.034	1649.8	100.039	1649.8	100.026	1649.8	100.021	1649.8	99.9854	1649.8	99.9542	1649.8	99.8202
1649.8	99.873	1649.8	99.9664	1649.8	99.9941	1649.8	99.9593	1649.8	99.9797	1649.8	99.9607	1649.8	99.9326	1649.8	99.916	1649.8	99.935	1650.29	100.03	1650.29	100.066	1650.29	100.055	1650.29	100.062	1650.29	100.053	1650.29	100.059	1650.29	100.013	1650.29	99.9936	1650.29	99.8666
1650.29	99.8772	1650.29	99.9615	1650.29	99.9857	1650.29	99.9569	1650.29	99.981	1650.29	99.9609	1650.29	99.9256	1650.29	99.9139	1650.29	99.9335	1650.77	100.028	1650.77	100.075	1650.77	100.065	1650.77	100.074	1650.77	100.073	1650.77	100.091	1650.77	100.036	1650.77	100.026	1650.77	99.8987
1650.77	99.8844	1650.77	99.9655	1650.77	99.9955	1650.77	99.9746	1650.77	99.997	1650.77	99.9767	1650.77	99.9323	1650.77	99.9193	1650.77	99.9395	1651.25	100.02	1651.25	100.072	1651.25	100.055	1651.25	100.064	1651.25	100.074	1651.25	100.105	1651.25	100.042	1651.25	100.04	1651.25	99.9003
1651.25	99.8952	1651.25	99.9825	1651.25	100.031	1651.25	100.019	1651.25	100.034	1651.25	100.012	1651.25	99.9571	1651.25	99.9353	1651.25	99.9565	1651.73	100.007	1651.73	100.056	1651.73	100.023	1651.73	100.026	1651.73	100.05	1651.73	100.092	1651.73	100.024	1651.73	100.03	1651.73	99.8648
1651.73	99.9079	1651.73	100.011	1651.73	100.09	1651.73	100.087	1651.73	100.09	1651.73	100.063	1651.73	99.9972	1651.73	99.9594	1651.73	99.9833	1652.21	99.9931	1652.21	100.034	1652.21	99.9805	1652.21	99.9746	1652.21	100.016	1652.21	100.063	1652.21	99.9946	1652.21	100.009	1652.21	99.8096
1652.21	99.9185	1652.21	100.043	1652.21	100.16	1652.21	100.162	1652.21	100.155	1652.21	100.112	1652.21	100.04	1652.21	99.9837	1652.21	100.012	1652.7	99.9856	1652.7	100.023	1652.7	99.953	1652.7	99.9407	1652.7	100.001	1652.7	100.048	1652.7	99.9827	1652.7	100.009	1652.7	99.7748
1652.7	99.9214	1652.7	100.061	1652.7	100.217	1652.7	100.217	1652.7	100.207	1652.7	100.14	1652.7	100.07	1652.7	100.001	1652.7	100.03	1653.18	99.9844	1653.18	100.032	1653.18	99.9521	1653.18	99.9409	1653.18	100.02	1653.18	100.063	1653.18	100.005	1653.18	100.04	1653.18	99.7759
1653.18	99.9153	1653.18	100.063	1653.18	100.255	1653.18	100.245	1653.18	100.238	1653.18	100.147	1653.18	100.088	1653.18	100.019	1653.18	100.037	1653.66	99.9844	1653.66	100.05	1653.66	99.9622	1653.66	99.9554	1653.66	100.047	1653.66	100.086	1653.66	100.037	1653.66	100.067	1653.66	99.7828
1653.66	99.9046	1653.66	100.059	1653.66	100.279	1653.66	100.254	1653.66	100.253	1653.66	100.15	1653.66	100.105	1653.66	100.05	1653.66	100.042	1654.14	99.9855	1654.14	100.061	1654.14	99.9702	1654.14	99.9643	1654.14	100.057	1654.14	100.09	1654.14	100.048	1654.14	100.062	1654.14	99.7747
1654.14	99.893	1654.14	100.055	1654.14	100.282	1654.14	100.243	1654.14	100.249	1654.14	100.149	1654.14	100.113	1654.14	100.079	1654.14	100.043	1654.62	99.991	1654.62	100.065	1654.62	99.9778	1654.62	99.968	1654.62	100.051	1654.62	100.074	1654.62	100.036	1654.62	100.034	1654.62	99.7603
1654.62	99.8814	1654.62	100.045	1654.62	100.254	1654.62	100.209	1654.62	100.221	1654.62	100.135	1654.62	100.1	1654.62	100.087	1654.62	100.033	1655.11	100	1655.11	100.064	1655.11	99.9872	1655.11	99.9703	1655.11	100.038	1655.11	100.047	1655.11	100.013	1655.11	99.9973	1655.11	99.749
1655.11	99.8708	1655.11	100.03	1655.11	100.206	1655.11	100.159	1655.11	100.178	1655.11	100.108	1655.11	100.071	1655.11	100.074	1655.11	100.015	1655.59	100.01	1655.59	100.062	1655.59	99.9968	1655.59	99.972	1655.59	100.022	1655.59	100.019	1655.59	99.9877	1655.59	99.962	1655.59	99.7419
1655.59	99.8626	1655.59	100.016	1655.59	100.154	1655.59	100.106	1655.59	100.132	1655.59	100.078	1655.59	100.036	1655.59	100.051	1655.59	99.9949	1656.07	100.019	1656.07	100.058	1656.07	100.005	1656.07	99.9734	1656.07	100.008	1656.07	99.9955	1656.07	99.9662	1656.07	99.9329	1656.07	99.7382
1656.07	99.8576	1656.07	100.004	1656.07	100.107	1656.07	100.061	1656.07	100.092	1656.07	100.053	1656.07	100.005	1656.07	100.027	1656.07	99.9779	1656.55	100.025	1656.55	100.053	1656.55	100.01	1656.55	99.9738	1656.55	99.9961	1656.55	99.9774	1656.55	99.9499	1656.55	99.9107	1656.55	99.736
1656.55	99.856	1656.55	99.9973	1656.55	100.073	1656.55	100.028	1656.55	100.061	1656.55	100.037	1656.55	99.9841	1656.55	100.008	1656.55	99.9671	1657.04	100.028	1657.04	100.049	1657.04	100.011	1657.04	99.9726	1657.04	99.9863	1657.04	99.9645	1657.04	99.938	1657.04	99.8941	1657.04	99.7336
1657.04	99.8571	1657.04	99.9949	1657.04	100.051	1657.04	100.009	1657.04	100.041	1657.04	100.029	1657.04	99.974	1657.04	99.9955	1657.04	99.9634	1657.52	100.029	1657.52	100.043	1657.52	100.007	1657.52	99.9694	1657.52	99.9782	1657.52	99.9551	1657.52	99.9286	1657.52	99.8812	1657.52	99.7296
1657.52	99.86	1657.52	99.9959	1657.52	100.04	1657.52	100.001	1657.52	100.029	1657.52	100.028	1657.52	99.9734	1657.52	99.9883	1657.52	99.9661	1658	100.029	1658	100.035	1658	99.9991	1658	99.9638	1658	99.9711	1658	99.9472	1658	99.9194	1658	99.87	1658	99.7232
1658	99.8634	1658	99.9992	1658	100.036	1658	99.9998	1658	100.023	1658	100.031	1658	99.9794	1658	99.985	1658	99.9738	1658.48	100.028	1658.48	100.027	1658.48	99.988	1658.48	99.9566	1658.48	99.9651	1658.48	99.9397	1658.48	99.9095	1658.48	99.8599	1658.48	99.7154
1658.48	99.8664	1658.48	100.004	1658.48	100.035	1658.48	100.003	1658.48	100.022	1658.48	100.035	1658.48	99.9886	1658.48	99.9835	1658.48	99.9846	1658.96	100.028	1658.96	100.019	1658.96	99.9758	1658.96	99.9489	1658.96	99.9605	1658.96	99.9322	1658.96	99.8989	1658.96	99.8512	1658.96	99.7075
1658.96	99.868	1658.96	100.009	1658.96	100.035	1658.96	100.007	1658.96	100.022	1658.96	100.037	1658.96	99.9981	1658.96	99.9827	1658.96	99.9965	1659.45	100.027	1659.45	100.01	1659.45	99.9638	1659.45	99.9417	1659.45	99.9573	1659.45	99.9251	1659.45	99.8885	1659.45	99.8442	1659.45	99.7012
1659.45	99.868	1659.45	100.015	1659.45	100.035	1659.45	100.009	1659.45	100.024	1659.45	100.038	1659.45	100.006	1659.45	99.982	1659.45	100.008	1659.93	100.027	1659.93	100.001	1659.93	99.9531	1659.93	99.9354	1659.93	99.9553	1659.93	99.9183	1659.93	99.8791	1659.93	99.8393	1659.93	99.6971
1659.93	99.8662	1659.93	100.021	1659.93	100.034	1659.93	100.009	1659.93	100.028	1659.93	100.037	1659.93	100.011	1659.93	99.9824	1659.93	100.018	1660.41	100.027	1660.41	99.9936	1660.41	99.9436	1660.41	99.9302	1660.41	99.9537	1660.41	99.912	1660.41	99.8713	1660.41	99.8362	1660.41	99.6953
1660.41	99.8628	1660.41	100.029	1660.41	100.032	1660.41	100.008	1660.41	100.035	1660.41	100.038	1660.41	100.013	1660.41	99.9849	1660.41	100.027	1660.89	100.028	1660.89	99.9875	1660.89	99.9354	1660.89	99.9259	1660.89	99.9522	1660.89	99.9063	1660.89	99.866	1660.89	99.8348	1660.89	99.6958
1660.89	99.8579	1660.89	100.037	1660.89	100.031	1660.89	100.007	1660.89	100.046	1660.89	100.041	1660.89	100.014	1660.89	99.9902	1660.89	100.034	1661.37	100.029	1661.37	99.9839	1661.37	99.9286	1661.37	99.923	1661.37	99.9508	1661.37	99.9023	1661.37	99.8642	1661.37	99.8355	1661.37	99.6989
1661.37	99.8518	1661.37	100.044	1661.37	100.032	1661.37	100.007	1661.37	100.059	1661.37	100.047	1661.37	100.013	1661.37	99.9986	1661.37	100.039	1661.86	100.03	1661.86	99.9839	1661.86	99.9237	1661.86	99.922	1661.86	99.9506	1661.86	99.9016	1661.86	99.8676	1661.86	99.8392	1661.86	99.7051
1661.86	99.845	1661.86	100.05	1661.86	100.033	1661.86	100.011	1661.86	100.075	1661.86	100.056	1661.86	100.012	1661.86	100.009	1661.86	100.042	1662.34	100.031	1662.34	99.9882	1662.34	99.9218	1662.34	99.9237	1662.34	99.9525	1662.34	99.9061	1662.34	99.8773	1662.34	99.8471	1662.34	99.7153
1662.34	99.8383	1662.34	100.054	1662.34	100.036	1662.34	100.019	1662.34	100.089	1662.34	100.067	1662.34	100.011	1662.34	100.02	1662.34	100.043	1662.82	100.031	1662.82	99.9957	1662.82	99.9229	1662.82	99.9276	1662.82	99.9565	1662.82	99.9156	1662.82	99.8921	1662.82	99.8585	1662.82	99.7279
1662.82	99.833	1662.82	100.056	1662.82	100.041	1662.82	100.032	1662.82	100.1	1662.82	100.078	1662.82	100.011	1662.82	100.03	1662.82	100.043	1663.3	100.028	1663.3	100.004	1663.3	99.9268	1663.3	99.9327	1663.3	99.9615	1663.3	99.9281	1663.3	99.909	1663.3	99.8715	1663.3	99.7409
1663.3	99.8303	1663.3	100.055	1663.3	100.045	1663.3	100.047	1663.3	100.105	1663.3	100.085	1663.3	100.011	1663.3	100.036	1663.3	100.043	1663.79	100.025	1663.79	100.012	1663.79	99.933	1663.79	99.9382	1663.79	99.9663	1663.79	99.9407	1663.79	99.9243	1663.79	99.8838	1663.79	99.7531
1663.79	99.83	1663.79	100.053	1663.79	100.046	1663.79	100.059	1663.79	100.103	1663.79	100.087	1663.79	100.011	1663.79	100.037	1663.79	100.04	1664.27	100.021	1664.27	100.018	1664.27	99.9409	1664.27	99.9437	1664.27	99.97	1664.27	99.9506	1664.27	99.9354	1664.27	99.8938	1664.27	99.764
1664.27	99.8313	1664.27	100.049	1664.27	100.042	1664.27	100.064	1664.27	100.095	1664.27	100.081	1664.27	100.007	1664.27	100.032	1664.27	100.036	1664.75	100.017	1664.75	100.022	1664.75	99.949	1664.75	99.9486	1664.75	99.9719	1664.75	99.9562	1664.75	99.9409	1664.75	99.9	1664.75	99.7728
1664.75	99.8332	1664.75	100.044	1664.75	100.032	1664.75	100.06	1664.75	100.083	1664.75	100.069	1664.75	99.9999	1664.75	100.022	1664.75	100.028	1665.23	100.014	1665.23	100.024	1665.23	99.9556	1665.23	99.9514	1665.23	99.9711	1665.23	99.9569	1665.23	99.941	1665.23	99.9021	1665.23	99.7784
1665.23	99.8348	1665.23	100.038	1665.23	100.019	1665.23	100.05	1665.23	100.071	1665.23	100.054	1665.23	99.9907	1665.23	100.01	1665.23	100.02	1665.71	100.011	1665.71	100.023	1665.71	99.9596	1665.71	99.9514	1665.71	99.9676	1665.71	99.9532	1665.71	99.9366	1665.71	99.9004	1665.71	99.7804
1665.71	99.8357	1665.71	100.033	1665.71	100.008	1665.71	100.038	1665.71	100.061	1665.71	100.039	1665.71	99.9815	1665.71	99.9984	1665.71	100.011	1666.19	100.008	1666.19	100.022	1666.19	99.9601	1666.19	99.9479	1666.19	99.9614	1666.19	99.9455	1666.19	99.9289	1666.19	99.8952	1666.19	99.7783
1666.19	99.8355	1666.19	100.028	1666.19	99.9988	1666.19	100.025	1666.19	100.055	1666.19	100.028	1666.19	99.9741	1666.19	99.9889	1666.19	100.002	1666.68	100.005	1666.68	100.02	1666.68	99.9575	1666.68	99.9411	1666.68	99.953	1666.68	99.9347	1666.68	99.9191	1666.68	99.8877	1666.68	99.7727
1666.68	99.8341	1666.68	100.024	1666.68	99.9938	1666.68	100.013	1666.68	100.053	1666.68	100.021	1666.68	99.9687	1666.68	99.9818	1666.68	99.9933	1667.16	100.002	1667.16	100.017	1667.16	99.9531	1667.16	99.932	1667.16	99.9436	1667.16	99.9221	1667.16	99.909	1667.16	99.8795	1667.16	99.7651
1667.16	99.8314	1667.16	100.02	1667.16	99.9922	1667.16	100.003	1667.16	100.054	1667.16	100.018	1667.16	99.9647	1667.16	99.9766	1667.16	99.985	1667.64	99.9994	1667.64	100.016	1667.64	99.9493	1667.64	99.9235	1667.64	99.9357	1667.64	99.9099	1667.64	99.9008	1667.64	99.8732	1667.64	99.7584
1667.64	99.8278	1667.64	100.017	1667.64	99.9922	1667.64	99.9945	1667.64	100.056	1667.64	100.019	1667.64	99.9609	1667.64	99.9719	1667.64	99.9763	1668.12	99.9981	1668.12	100.017	1668.12	99.949	1668.12	99.9189	1668.12	99.9323	1668.12	99.9015	1668.12	99.8976	1668.12	99.8723	1668.12	99.7563
1668.12	99.824	1668.12	100.014	1668.12	99.9922	1668.12	99.9861	1668.12	100.057	1668.12	100.021	1668.12	99.9566	1668.12	99.967	1668.12	99.9677	1668.61	99.9988	1668.61	100.02	1668.61	99.9542	1668.61	99.9214	1668.61	99.9361	1668.61	99.9002	1668.61	99.9022	1668.61	99.8794	1668.61	99.7609
1668.61	99.8218	1668.61	100.012	1668.61	99.9928	1668.61	99.9803	1668.61	100.058	1668.61	100.027	1668.61	99.9533	1668.61	99.9634	1668.61	99.9614	1669.09	100.002	1669.09	100.027	1669.09	99.9656	1669.09	99.9327	1669.09	99.9488	1669.09	99.9085	1669.09	99.9159	1669.09	99.8955	1669.09	99.7732
1669.09	99.8227	1669.09	100.013	1669.09	99.9958	1669.09	99.9796	1669.09	100.059	1669.09	100.036	1669.09	99.9536	1669.09	99.9631	1669.09	99.9608	1669.57	100.007	1669.57	100.035	1669.57	99.9806	1669.57	99.9506	1669.57	99.9681	1669.57	99.9252	1669.57	99.9363	1669.57	99.9173	1669.57	99.79
1669.57	99.8281	1669.57	100.017	1669.57	100.004	1669.57	99.9869	1669.57	100.063	1669.57	100.049	1669.57	99.9605	1669.57	99.9688	1669.57	99.9689	1670.05	100.013	1670.05	100.042	1670.05	99.9955	1670.05	99.9705	1670.05	99.9898	1670.05	99.9461	1670.05	99.9585	1670.05	99.9393	1670.05	99.8075
1670.05	99.8373	1670.05	100.023	1670.05	100.018	1670.05	100.001	1670.05	100.07	1670.05	100.065	1670.05	99.974	1670.05	99.9803	1670.05	99.9854	1670.53	100.019	1670.53	100.047	1670.53	100.008	1670.53	99.9886	1670.53	100.01	1670.53	99.9667	1670.53	99.9779	1670.53	99.9571	1670.53	99.8234
1670.53	99.8484	1670.53	100.029	1670.53	100.034	1670.53	100.018	1670.53	100.078	1670.53	100.078	1670.53	99.9902	1670.53	99.9939	1670.53	100.006	1671.02	100.025	1671.02	100.05	1671.02	100.016	1671.02	100.003	1671.02	100.026	1671.02	99.9835	1671.02	99.9922	1671.02	99.9689	1671.02	99.8378
1671.02	99.859	1671.02	100.03	1671.02	100.046	1671.02	100.031	1671.02	100.084	1671.02	100.084	1671.02	100.004	1671.02	100.004	1671.02	100.024	1671.5	100.03	1671.5	100.05	1671.5	100.021	1671.5	100.013	1671.5	100.037	1671.5	99.9955	1671.5	100.001	1671.5	99.975	1671.5	99.8515
1671.5	99.8677	1671.5	100.025	1671.5	100.05	1671.5	100.035	1671.5	100.086	1671.5	100.083	1671.5	100.011	1671.5	100.009	1671.5	100.036	1671.98	100.033	1671.98	100.049	1671.98	100.021	1671.98	100.017	1671.98	100.043	1671.98	100.002	1671.98	100.005	1671.98	99.976	1671.98	99.8631
1671.98	99.8742	1671.98	100.016	1671.98	100.05	1671.98	100.034	1671.98	100.084	1671.98	100.078	1671.98	100.014	1671.98	100.007	1671.98	100.041	1672.46	100.033	1672.46	100.045	1672.46	100.017	1672.46	100.017	1672.46	100.044	1672.46	100.005	1672.46	100.006	1672.46	99.9725	1672.46	99.8708
1672.46	99.8789	1672.46	100.006	1672.46	100.048	1672.46	100.031	1672.46	100.082	1672.46	100.072	1672.46	100.015	1672.46	100.002	1672.46	100.041	1672.94	100.031	1672.94	100.039	1672.94	100.008	1672.94	100.01	1672.94	100.039	1672.94	100.003	1672.94	100.004	1672.94	99.9642	1672.94	99.8716
1672.94	99.8827	1672.94	99.9989	1672.94	100.049	1672.94	100.03	1672.94	100.081	1672.94	100.072	1672.94	100.018	1672.94	99.9969	1672.94	100.04	1673.43	100.025	1673.43	100.03	1673.43	99.9925	1673.43	99.9956	1673.43	100.03	1673.43	99.9957	1673.43	99.9977	1673.43	99.9507	1673.43	99.8635
1673.43	99.8859	1673.43	99.9965	1673.43	100.059	1673.43	100.036	1673.43	100.085	1673.43	100.08	1673.43	100.027	1673.43	99.9955	1673.43	100.042	1673.91	100.017	1673.91	100.019	1673.91	99.9732	1673.91	99.9751	1673.91	100.016	1673.91	99.9858	1673.91	99.99	1673.91	99.9335	1673.91	99.8476
1673.91	99.8885	1673.91	100.001	1673.91	100.078	1673.91	100.052	1673.91	100.093	1673.91	100.098	1673.91	100.043	1673.91	99.9989	1673.91	100.05	1674.39	100.008	1674.39	100.009	1674.39	99.954	1674.39	99.9524	1674.39	100.003	1674.39	99.9765	1674.39	99.9834	1674.39	99.9168	1674.39	99.8288
1674.39	99.8899	1674.39	100.011	1674.39	100.105	1674.39	100.073	1674.39	100.103	1674.39	100.121	1674.39	100.064	1674.39	100.007	1674.39	100.064	1674.87	99.9994	1674.87	100.001	1674.87	99.9401	1674.87	99.933	1674.87	99.9951	1674.87	99.972	1674.87	99.9809	1674.87	99.9057	1674.87	99.8142
1674.87	99.8896	1674.87	100.025	1674.87	100.134	1674.87	100.096	1674.87	100.111	1674.87	100.144	1674.87	100.085	1674.87	100.019	1674.87	100.081	1675.36	99.9922	1675.36	99.9964	1675.36	99.9341	1675.36	99.921	1675.36	99.9931	1675.36	99.9737	1675.36	99.9826	1675.36	99.9024	1675.36	99.8081
1675.36	99.8876	1675.36	100.039	1675.36	100.158	1675.36	100.114	1675.36	100.115	1675.36	100.16	1675.36	100.103	1675.36	100.031	1675.36	100.096	1675.84	99.9877	1675.84	99.995	1675.84	99.9359	1675.84	99.9175	1675.84	99.9951	1675.84	99.979	1675.84	99.9852	1675.84	99.9053	1675.84	99.8107
1675.84	99.8844	1675.84	100.049	1675.84	100.169	1675.84	100.12	1675.84	100.113	1675.84	100.162	1675.84	100.11	1675.84	100.041	1675.84	100.103	1676.32	99.9863	1676.32	99.9949	1676.32	99.9423	1676.32	99.9203	1676.32	99.9969	1676.32	99.9826	1676.32	99.9838	1676.32	99.9095	1676.32	99.8185
1676.32	99.8804	1676.32	100.053	1676.32	100.163	1676.32	100.111	1676.32	100.103	1676.32	100.149	1676.32	100.104	1676.32	100.043	1676.32	100.1	1676.8	99.988	1676.8	99.9945	1676.8	99.9497	1676.8	99.9264	1676.8	99.995	1676.8	99.9807	1676.8	99.9757	1676.8	99.911	1676.8	99.8271
1676.8	99.8759	1676.8	100.049	1676.8	100.139	1676.8	100.085	1676.8	100.087	1676.8	100.123	1676.8	100.086	1676.8	100.035	1676.8	100.084	1677.28	99.9914	1677.28	99.9926	1677.28	99.9552	1677.28	99.9323	1677.28	99.9881	1677.28	99.9723	1677.28	99.9608	1677.28	99.908	1677.28	99.8328
1677.28	99.8714	1677.28	100.039	1677.28	100.105	1677.28	100.05	1677.28	100.067	1677.28	100.09	1677.28	100.06	1677.28	100.021	1677.28	100.06	1677.77	99.9953	1677.77	99.9892	1677.77	99.9574	1677.77	99.9362	1677.77	99.9766	1677.77	99.9586	1677.77	99.9411	1677.77	99.9008	1677.77	99.8342
1677.77	99.8674	1677.77	100.027	1677.77	100.067	1677.77	100.012	1677.77	100.047	1677.77	100.057	1677.77	100.032	1677.77	100.003	1677.77	100.033	1678.25	99.9987	1678.25	99.9846	1678.25	99.9566	1678.25	99.9374	1678.25	99.9621	1678.25	99.942	1678.25	99.9193	1678.25	99.8912	1678.25	99.8316
1678.25	99.8639	1678.25	100.014	1678.25	100.03	1678.25	99.9751	1678.25	100.028	1678.25	100.027	1678.25	100.005	1678.25	99.9842	1678.25	100.007	1678.73	100.001	1678.73	99.9796	1678.73	99.9538	1678.73	99.9363	1678.73	99.9468	1678.73	99.9246	1678.73	99.8977	1678.73	99.8811	1678.73	99.8265
1678.73	99.8607	1678.73	100.001	1678.73	99.9975	1678.73	99.9435	1678.73	100.011	1678.73	100.002	1678.73	99.981	1678.73	99.9663	1678.73	99.9838	1679.21	100.003	1679.21	99.9755	1679.21	99.9505	1679.21	99.9344	1679.21	99.9331	1679.21	99.9089	1679.21	99.8789	1679.21	99.8727	1679.21	99.8214
1679.21	99.8574	1679.21	99.9889	1679.21	99.97	1679.21	99.9185	1679.21	99.9964	1679.21	99.982	1679.21	99.9612	1679.21	99.9498	1679.21	99.9648	1679.69	100.004	1679.69	99.9734	1679.69	99.9481	1679.69	99.933	1679.69	99.9231	1679.69	99.8969	1679.69	99.8647	1679.69	99.8673	1679.69	99.8185
1679.69	99.8539	1679.69	99.9767	1679.69	99.9469	1679.69	99.9007	1679.69	99.9818	1679.69	99.9651	1679.69	99.945	1679.69	99.9353	1679.69	99.9502	1680.18	100.004	1680.18	99.9743	1680.18	99.9472	1680.18	99.9333	1680.18	99.9177	1680.18	99.8898	1680.18	99.8561	1680.18	99.8655	1680.18	99.8188
1680.18	99.8502	1680.18	99.9646	1680.18	99.9276	1680.18	99.8902	1680.18	99.9672	1680.18	99.9507	1680.18	99.9321	1680.18	99.9231	1680.18	99.9395	1680.66	100.004	1680.66	99.9782	1680.66	99.9473	1680.66	99.935	1680.66	99.9164	1680.66	99.8872	1680.66	99.8528	1680.66	99.8664	1680.66	99.8213
1680.66	99.8466	1680.66	99.9534	1680.66	99.9123	1680.66	99.8872	1680.66	99.9536	1680.66	99.9391	1680.66	99.923	1680.66	99.9146	1680.66	99.9326	1681.14	100.003	1681.14	99.9849	1681.14	99.9472	1681.14	99.9377	1681.14	99.9173	1681.14	99.8881	1681.14	99.8538	1681.14	99.8686	1681.14	99.8239
1681.14	99.8437	1681.14	99.9444	1681.14	99.9019	1681.14	99.892	1681.14	99.9424	1681.14	99.9314	1681.14	99.9183	1681.14	99.9112	1681.14	99.9294	1681.62	100.002	1681.62	99.9936	1681.62	99.9458	1681.62	99.9398	1681.62	99.9182	1681.62	99.891	1681.62	99.8576	1681.62	99.8704	1681.62	99.8243
1681.62	99.8418	1681.62	99.9387	1681.62	99.8975	1681.62	99.9049	1681.62	99.9352	1681.62	99.9284	1681.62	99.9183	1681.62	99.9139	1681.62	99.93	1682.11	100.001	1682.11	100.004	1682.11	99.9433	1682.11	99.9412	1682.11	99.918	1682.11	99.895	1682.11	99.8641	1682.11	99.8713	1682.11	99.822
1682.11	99.8414	1682.11	99.9375	1682.11	99.9	1682.11	99.9251	1682.11	99.9327	1682.11	99.9303	1682.11	99.922	1682.11	99.9227	1682.11	99.9343	1682.59	100	1682.59	100.017	1682.59	99.9427	1682.59	99.9437	1682.59	99.9185	1682.59	99.9017	1682.59	99.8762	1682.59	99.8746	1682.59	99.8212
1682.59	99.8421	1682.59	99.9403	1682.59	99.9089	1682.59	99.9503	1682.59	99.9343	1682.59	99.9347	1682.59	99.9266	1682.59	99.9356	1682.59	99.9411	1683.07	100.001	1683.07	100.034	1683.07	99.9507	1683.07	99.954	1683.07	99.9271	1683.07	99.9186	1683.07	99.9025	1683.07	99.8895	1683.07	99.834
1683.07	99.8438	1683.07	99.9457	1683.07	99.9222	1683.07	99.9759	1683.07	99.9379	1683.07	99.9381	1683.07	99.9276	1683.07	99.9488	1683.07	99.9475	1683.55	100.003	1683.55	100.057	1683.55	99.9729	1683.55	99.9779	1683.55	99.9529	1683.55	99.9552	1683.55	99.9526	1683.55	99.9276	1683.55	99.8725
1683.55	99.8471	1683.55	99.9538	1683.55	99.9431	1683.55	100.001	1683.55	99.9457	1683.55	99.9414	1683.55	99.9263	1683.55	99.961	1683.55	99.952	1684.03	100.002	1684.03	100.08	1684.03	100.005	1684.03	100.011	1684.03	99.9951	1684.03	100.011	1684.03	100.024	1684.03	99.9882	1684.03	99.9333
1684.03	99.8537	1684.03	99.9673	1684.03	99.979	1684.03	100.03	1684.03	99.9645	1684.03	99.9531	1684.03	99.932	1684.03	99.9752	1684.03	99.957	1684.52	99.9964	1684.52	100.092	1684.52	100.031	1684.52	100.038	1684.52	100.038	1684.52	100.067	1684.52	100.092	1684.52	100.05	1684.52	99.9913
1684.52	99.8635	1684.52	99.9865	1684.52	100.029	1684.52	100.064	1684.52	99.997	1684.52	99.9793	1684.52	99.9529	1684.52	99.9934	1684.52	99.9651	1685	99.9884	1685	100.091	1685	100.042	1685	100.049	1685	100.065	1685	100.102	1685	100.133	1685	100.091	1685	100.026
1685	99.8727	1685	100.003	1685	100.074	1685	100.091	1685	100.03	1685	100.009	1685	99.9801	1685	100.008	1685	99.9724	1685.48	99.9846	1685.48	100.082	1685.48	100.043	1685.48	100.049	1685.48	100.076	1685.48	100.11	1685.48	100.139	1685.48	100.104	1685.48	100.039
1685.48	99.877	1685.48	100.008	1685.48	100.091	1685.48	100.095	1685.48	100.046	1685.48	100.025	1685.48	99.9972	1685.48	100.008	1685.48	99.973	1685.96	99.9871	1685.96	100.07	1685.96	100.038	1685.96	100.043	1685.96	100.073	1685.96	100.097	1685.96	100.121	1685.96	100.097	1685.96	100.037
1685.96	99.8757	1685.96	99.9998	1685.96	100.079	1685.96	100.076	1685.96	100.041	1685.96	100.022	1685.96	99.9982	1685.96	99.9939	1685.96	99.9668	1686.44	99.9937	1686.44	100.059	1686.44	100.031	1686.44	100.036	1686.44	100.061	1686.44	100.071	1686.44	100.088	1686.44	100.075	1686.44	100.024
1686.44	99.8708	1686.44	99.9849	1686.44	100.048	1686.44	100.044	1686.44	100.024	1686.44	100.007	1686.44	99.9882	1686.44	99.9729	1686.44	99.9587	1686.93	100.001	1686.93	100.047	1686.93	100.022	1686.93	100.026	1686.93	100.045	1686.93	100.04	1686.93	100.049	1686.93	100.046	1686.93	100.004
1686.93	99.8647	1686.93	99.9696	1686.93	100.014	1686.93	100.012	1686.93	100.004	1686.93	99.9892	1686.93	99.9753	1686.93	99.9529	1686.93	99.9539	1687.41	100.008	1687.41	100.036	1687.41	100.011	1687.41	100.015	1687.41	100.027	1687.41	100.011	1687.41	100.013	1687.41	100.016	1687.41	99.9819
1687.41	99.8589	1687.41	99.9578	1687.41	99.984	1687.41	99.987	1687.41	99.9873	1687.41	99.975	1687.41	99.9644	1687.41	99.9382	1687.41	99.9544	1687.89	100.013	1687.89	100.027	1687.89	99.9997	1687.89	100.006	1687.89	100.012	1687.89	99.9881	1687.89	99.9837	1687.89	99.9905	1687.89	99.9608
1687.89	99.8541	1687.89	99.9513	1687.89	99.9629	1687.89	99.9707	1687.89	99.9769	1687.89	99.9665	1687.89	99.9577	1687.89	99.93	1687.89	99.9604	1688.37	100.015	1688.37	100.02	1688.37	99.9898	1688.37	99.9984	1688.37	100.002	1688.37	99.9734	1688.37	99.9644	1688.37	99.9715	1688.37	99.9441
1688.37	99.8506	1688.37	99.9506	1688.37	99.9513	1688.37	99.9631	1688.37	99.9729	1688.37	99.9642	1688.37	99.9552	1688.37	99.9277	1688.37	99.9694	1688.86	100.015	1688.86	100.014	1688.86	99.982	1688.86	99.9934	1688.86	99.9965	1688.86	99.9668	1688.86	99.9555	1688.86	99.9603	1688.86	99.9333
1688.86	99.8485	1688.86	99.9555	1688.86	99.949	1688.86	99.963	1688.86	99.9752	1688.86	99.9677	1688.86	99.9569	1688.86	99.9298	1688.86	99.9791	1689.34	100.013	1689.34	100.011	1689.34	99.9771	1689.34	99.9902	1689.34	99.9955	1689.34	99.9665	1689.34	99.9554	1689.34	99.9561	1689.34	99.928
1689.34	99.8479	1689.34	99.9652	1689.34	99.9546	1689.34	99.9679	1689.34	99.9827	1689.34	99.9762	1689.34	99.9623	1689.34	99.9352	1689.34	99.9877	1689.82	100.01	1689.82	100.01	1689.82	99.9751	1689.82	99.9884	1689.82	99.9974	1689.82	99.9697	1689.82	99.9611	1689.82	99.957	1689.82	99.9272
1689.82	99.8487	1689.82	99.978	1689.82	99.9655	1689.82	99.9749	1689.82	99.9934	1689.82	99.9883	1689.82	99.9705	1689.82	99.9424	1689.82	99.9938	1690.3	100.007	1690.3	100.009	1690.3	99.9758	1690.3	99.9873	1690.3	100.001	1690.3	99.9734	1690.3	99.9689	1690.3	99.9599	1690.3	99.9291
1690.3	99.8506	1690.3	99.9917	1690.3	99.9785	1690.3	99.9812	1690.3	100.005	1690.3	100.002	1690.3	99.9801	1690.3	99.9504	1690.3	99.9974	1690.78	100.005	1690.78	100.01	1690.78	99.9786	1690.78	99.9874	1690.78	100.004	1690.78	99.9758	1690.78	99.976	1690.78	99.9626	1690.78	99.9324
1690.78	99.8534	1690.78	100.004	1690.78	99.9903	1690.78	99.9841	1690.78	100.016	1690.78	100.014	1690.78	99.989	1690.78	99.9578	1690.78	99.9985	1691.27	100.004	1691.27	100.011	1691.27	99.983	1691.27	99.989	1691.27	100.006	1691.27	99.9764	1691.27	99.9811	1691.27	99.9639	1691.27	99.9369
1691.27	99.8568	1691.27	100.014	1691.27	99.9984	1691.27	99.9824	1691.27	100.023	1691.27	100.022	1691.27	99.9955	1691.27	99.9639	1691.27	99.9979	1691.75	100.004	1691.75	100.013	1691.75	99.9884	1691.75	99.9932	1691.75	100.009	1691.75	99.9767	1691.75	99.9849	1691.75	99.9646	1691.75	99.9429
1691.75	99.8606	1691.75	100.019	1691.75	100.001	1691.75	99.9763	1691.75	100.026	1691.75	100.025	1691.75	99.9985	1691.75	99.968	1691.75	99.996	1692.23	100.005	1692.23	100.016	1692.23	99.9939	1692.23	100	1692.23	100.012	1692.23	99.9784	1692.23	99.9889	1692.23	99.9656	1692.23	99.9508
1692.23	99.8649	1692.23	100.022	1692.23	100	1692.23	99.9673	1692.23	100.026	1692.23	100.024	1692.23	99.9986	1692.23	99.9707	1692.23	99.9938	1692.71	100.005	1692.71	100.019	1692.71	99.9984	1692.71	100.009	1692.71	100.016	1692.71	99.9829	1692.71	99.9944	1692.71	99.968	1692.71	99.96
1692.71	99.8702	1692.71	100.023	1692.71	99.9975	1692.71	99.9587	1692.71	100.024	1692.71	100.021	1692.71	99.9981	1692.71	99.973	1692.71	99.9923	1693.19	100.004	1693.19	100.024	1693.19	100	1693.19	100.017	1693.19	100.018	1693.19	99.9897	1693.19	100.001	1693.19	99.9714	1693.19	99.9682
1693.19	99.8769	1693.19	100.025	1693.19	99.9957	1693.19	99.9532	1693.19	100.023	1693.19	100.018	1693.19	99.9992	1693.19	99.9761	1693.19	99.9927	1693.68	100.001	1693.68	100.027	1693.68	99.998	1693.68	100.021	1693.68	100.017	1693.68	99.9962	1693.68	100.008	1693.68	99.974	1693.68	99.972
1693.68	99.8857	1693.68	100.028	1693.68	99.9971	1693.68	99.9531	1693.68	100.023	1693.68	100.017	1693.68	100.004	1693.68	99.9806	1693.68	99.9956	1694.16	99.9981	1694.16	100.029	1694.16	99.9909	1694.16	100.019	1694.16	100.01	1694.16	100	1694.16	100.012	1694.16	99.9745	1694.16	99.9698
1694.16	99.8963	1694.16	100.033	1694.16	100.001	1694.16	99.9572	1694.16	100.026	1694.16	100.017	1694.16	100.011	1694.16	99.985	1694.16	100	1694.64	99.9959	1694.64	100.031	1694.64	99.9823	1694.64	100.011	1694.64	100	1694.64	100.001	1694.64	100.013	1694.64	99.9749	1694.64	99.9654
1694.64	99.9078	1694.64	100.036	1694.64	100.002	1694.64	99.9609	1694.64	100.026	1694.64	100.013	1694.64	100.016	1694.64	99.9857	1694.64	100.003	1695.12	99.9978	1695.12	100.035	1695.12	99.9793	1695.12	100.005	1695.12	99.9932	1695.12	100.006	1695.12	100.018	1695.12	99.982	1695.12	99.9695
1695.12	99.9179	1695.12	100.033	1695.12	99.9949	1695.12	99.956	1695.12	100.019	1695.12	99.9992	1695.12	100.011	1695.12	99.9773	1695.12	99.9988	1695.6	100.005	1695.6	100.045	1695.6	99.9878	1695.6	100.006	1695.6	99.9974	1695.6	100.017	1695.6	100.029	1695.6	100.001	1695.6	99.9911
1695.6	99.9237	1695.6	100.019	1695.6	99.9749	1695.6	99.9374	1695.6	100.002	1695.6	99.9718	1695.6	99.9932	1695.6	99.9583	1695.6	99.9847	1696.09	100.017	1696.09	100.056	1696.09	100.006	1696.09	100.017	1696.09	100.013	1696.09	100.036	1696.09	100.046	1696.09	100.029	1696.09	100.027
1696.09	99.9233	1696.09	99.9944	1696.09	99.9464	1696.09	99.9075	1696.09	99.9783	1696.09	99.9357	1696.09	99.9633	1696.09	99.9328	1696.09	99.9623	1696.57	100.031	1696.57	100.066	1696.57	100.028	1696.57	100.031	1696.57	100.035	1696.57	100.054	1696.57	100.061	1696.57	100.054	1696.57	100.066
1696.57	99.9164	1696.57	99.966	1696.57	99.9174	1696.57	99.8742	1696.57	99.9551	1696.57	99.9002	1696.57	99.9294	1696.57	99.9086	1696.57	99.9377	1697.05	100.042	1697.05	100.071	1697.05	100.044	1697.05	100.042	1697.05	100.053	1697.05	100.066	1697.05	100.07	1697.05	100.069	1697.05	100.094
1697.05	99.9048	1697.05	99.9402	1697.05	99.8951	1697.05	99.8453	1697.05	99.9386	1697.05	99.874	1697.05	99.9003	1697.05	99.892	1697.05	99.9175	1697.53	100.048	1697.53	100.068	1697.53	100.052	1697.53	100.047	1697.53	100.066	1697.53	100.071	1697.53	100.07	1697.53	100.071	1697.53	100.108
1697.53	99.8909	1697.53	99.9221	1697.53	99.8846	1697.53	99.8275	1697.53	99.9332	1697.53	99.8625	1697.53	99.8829	1697.53	99.8874	1697.53	99.9065	1698.02	100.049	1698.02	100.059	1698.02	100.049	1698.02	100.042	1698.02	100.069	1698.02	100.07	1698.02	100.064	1698.02	100.062	1698.02	100.102
1698.02	99.877	1698.02	99.9164	1698.02	99.8922	1698.02	99.8279	1698.02	99.9438	1698.02	99.8714	1698.02	99.884	1698.02	99.8993	1698.02	99.9097	1698.5	100.041	1698.5	100.042	1698.5	100.033	1698.5	100.023	1698.5	100.061	1698.5	100.062	1698.5	100.052	1698.5	100.041	1698.5	100.076
1698.5	99.8647	1698.5	99.9272	1698.5	99.9232	1698.5	99.8531	1698.5	99.9749	1698.5	99.9052	1698.5	99.9091	1698.5	99.9311	1698.5	99.9309	1698.98	100.026	1698.98	100.018	1698.98	100.002	1698.98	99.9886	1698.98	100.04	1698.98	100.047	1698.98	100.033	1698.98	100.008	1698.98	100.025
1698.98	99.8551	1698.98	99.957	1698.98	99.9806	1698.98	99.9079	1698.98	100.028	1698.98	99.9658	1698.98	99.9607	1698.98	99.9838	1698.98	99.972	1699.46	100.004	1699.46	99.9887	1699.46	99.9594	1699.46	99.9425	1699.46	100.009	1699.46	100.027	1699.46	100.009	1699.46	99.9696	1699.46	99.9559
1699.46	99.849	1699.46	100.004	1699.46	100.06	1699.46	99.9896	1699.46	100.099	1699.46	100.048	1699.46	100.034	1699.46	100.052	1699.46	100.03	1699.94	99.9808	1699.94	99.9635	1699.94	99.9156	1699.94	99.8979	1699.94	99.9779	1699.94	100.01	1699.94	99.991	1699.94	99.9369	1699.94	99.8877
1699.94	99.8471	1699.94	100.06	1699.94	100.148	1699.94	100.085	1699.94	100.173	1699.94	100.135	1699.94	100.116	1699.94	100.122	1699.94	100.093	1700.43	99.9623	1700.43	99.9508	1700.43	99.8842	1700.43	99.8709	1700.43	99.9574	1700.43	100.005	1700.43	99.9847	1700.43	99.9222	1700.43	99.8426
1700.43	99.8494	1700.43	100.109	1700.43	100.219	1700.43	100.169	1700.43	100.228	1700.43	100.204	1700.43	100.183	1700.43	100.173	1700.43	100.143	1700.91	99.9554	1700.91	99.9537	1700.91	99.8744	1700.91	99.8701	1700.91	99.9529	1700.91	100.01	1700.91	99.9893	1700.91	99.927	1700.91	99.8325
1700.91	99.8534	1700.91	100.134	1700.91	100.25	1700.91	100.215	1700.91	100.244	1700.91	100.231	1700.91	100.213	1700.91	100.188	1700.91	100.163	1701.39	99.9619	1701.39	99.9671	1701.39	99.8851	1701.39	99.8903	1701.39	99.9602	1701.39	100.016	1701.39	99.9962	1701.39	99.9417	1701.39	99.8519
1701.39	99.8557	1701.39	100.13	1701.39	100.234	1701.39	100.211	1701.39	100.219	1701.39	100.211	1701.39	100.201	1701.39	100.163	1701.39	100.151	1701.87	99.9775	1701.87	99.9835	1701.87	99.9076	1701.87	99.9197	1701.87	99.9715	1701.87	100.018	1701.87	99.998	1701.87	99.9558	1701.87	99.885
1701.87	99.855	1701.87	100.105	1701.87	100.181	1701.87	100.169	1701.87	100.166	1701.87	100.158	1701.87	100.157	1701.87	100.112	1701.87	100.116	1702.35	99.9959	1702.35	99.9971	1702.35	99.9326	1702.35	99.9474	1702.35	99.9806	1702.35	100.012	1702.35	99.9928	1702.35	99.9637	1702.35	99.9176
1702.35	99.8527	1702.35	100.07	1702.35	100.116	1702.35	100.109	1702.35	100.104	1702.35	100.094	1702.35	100.103	1702.35	100.052	1702.35	100.073	1702.84	100.012	1702.84	100.006	1702.84	99.9543	1702.84	99.9681	1702.84	99.9858	1702.84	100	1702.84	99.9826	1702.84	99.9657	1702.84	99.9425
1702.84	99.8506	1702.84	100.035	1702.84	100.053	1702.84	100.051	1702.84	100.048	1702.84	100.033	1702.84	100.051	1702.84	99.9965	1702.84	100.032	1703.32	100.023	1703.32	100.01	1703.32	99.9698	1703.32	99.9795	1703.32	99.9868	1703.32	99.9856	1703.32	99.9703	1703.32	99.9634	1703.32	99.9574
1703.32	99.8504	1703.32	100.008	1703.32	100.005	1703.32	100.005	1703.32	100.005	1703.32	99.9865	1703.32	100.012	1703.32	99.9531	1703.32	100	1703.8	100.028	1703.8	100.01	1703.8	99.9786	1703.8	99.9816	1703.8	99.9841	1703.8	99.9691	1703.8	99.9579	1703.8	99.9587	1703.8	99.9629
1703.8	99.8528	1703.8	99.9902	1703.8	99.9753	1703.8	99.9739	1703.8	99.9777	1703.8	99.9558	1703.8	99.9869	1703.8	99.9236	1703.8	99.9785	1704.28	100.026	1704.28	100.008	1704.28	99.9812	1704.28	99.9756	1704.28	99.979	1704.28	99.9524	1704.28	99.9474	1704.28	99.9536	1704.28	99.9612
1704.28	99.8574	1704.28	99.9822	1704.28	99.9628	1704.28	99.9583	1704.28	99.966	1704.28	99.9408	1704.28	99.9743	1704.28	99.9072	1704.28	99.9664	1704.77	100.02	1704.77	100.006	1704.77	99.9798	1704.77	99.9649	1704.77	99.9739	1704.77	99.9382	1704.77	99.9416	1704.77	99.9505	1704.77	99.9572
1704.77	99.8629	1704.77	99.9822	1704.77	99.9642	1704.77	99.9539	1704.77	99.9664	1704.77	99.9379	1704.77	99.9706	1704.77	99.9011	1704.77	99.9613	1705.25	100.011	1705.25	100.005	1705.25	99.9767	1705.25	99.9536	1705.25	99.971	1705.25	99.9296	1705.25	99.943	1705.25	99.9517	1705.25	99.955
1705.25	99.8675	1705.25	99.9878	1705.25	99.975	1705.25	99.9567	1705.25	99.9747	1705.25	99.9435	1705.25	99.9719	1705.25	99.9025	1705.25	99.9604	1705.73	100.002	1705.73	100.006	1705.73	99.9732	1705.73	99.9451	1705.73	99.971	1705.73	99.9283	1705.73	99.9514	1705.73	99.9569	1705.73	99.9564
1705.73	99.8693	1705.73	99.996	1705.73	99.9903	1705.73	99.9633	1705.73	99.9867	1705.73	99.9538	1705.73	99.9757	1705.73	99.9087	1705.73	99.9612	1706.21	99.9954	1706.21	100.007	1706.21	99.9701	1706.21	99.9413	1706.21	99.9738	1706.21	99.9338	1706.21	99.9647	1706.21	99.9646	1706.21	99.9606
1706.21	99.8675	1706.21	100.004	1706.21	100.006	1706.21	99.9711	1706.21	99.9983	1706.21	99.9651	1706.21	99.9797	1706.21	99.9173	1706.21	99.9619	1706.69	99.993	1706.69	100.009	1706.69	99.9674	1706.69	99.9424	1706.69	99.9782	1706.69	99.9434	1706.69	99.979	1706.69	99.9723	1706.69	99.9654
1706.69	99.8619	1706.69	100.008	1706.69	100.017	1706.69	99.9781	1706.69	100.007	1706.69	99.9737	1706.69	99.9823	1706.69	99.9257	1706.69	99.9613	1707.17	99.9947	1707.17	100.009	1707.17	99.9654	1707.17	99.9475	1707.17	99.9835	1707.17	99.954	1707.17	99.9909	1707.17	99.9785	1707.17	99.969
1707.17	99.8533	1707.17	100.008	1707.17	100.023	1707.17	99.9831	1707.17	100.01	1707.17	99.9776	1707.17	99.9823	1707.17	99.9322	1707.17	99.9592	1707.66	99.9994	1707.66	100.007	1707.66	99.9633	1707.66	99.9546	1707.66	99.9886	1707.66	99.9629	1707.66	99.9984	1707.66	99.9822	1707.66	99.9698
1707.66	99.8431	1707.66	100.004	1707.66	100.024	1707.66	99.9871	1707.66	100.01	1707.66	99.9774	1707.66	99.9802	1707.66	99.9368	1707.66	99.9569	1708.14	100.005	1708.14	100.005	1708.14	99.9609	1708.14	99.9616	1708.14	99.9929	1708.14	99.9684	1708.14	100	1708.14	99.9834	1708.14	99.9669
1708.14	99.8323	1708.14	99.9985	1708.14	100.022	1708.14	99.9905	1708.14	100.007	1708.14	99.9743	1708.14	99.9767	1708.14	99.9402	1708.14	99.9555	1708.62	100.012	1708.62	100.002	1708.62	99.9577	1708.62	99.9667	1708.62	99.9958	1708.62	99.9701	1708.62	99.997	1708.62	99.9821	1708.62	99.9604
1708.62	99.8219	1708.62	99.9925	1708.62	100.018	1708.62	99.994	1708.62	100.004	1708.62	99.9703	1708.62	99.9729	1708.62	99.9434	1708.62	99.9565	1709.1	100.017	1709.1	99.9985	1709.1	99.9539	1709.1	99.9694	1709.1	99.9969	1709.1	99.9681	1709.1	99.989	1709.1	99.9785	1709.1	99.9512
1709.1	99.8126	1709.1	99.9878	1709.1	100.014	1709.1	99.9971	1709.1	100.001	1709.1	99.967	1709.1	99.9698	1709.1	99.9474	1709.1	99.9604	1709.59	100.021	1709.59	99.9952	1709.59	99.9499	1709.59	99.9696	1709.59	99.996	1709.59	99.9635	1709.59	99.9776	1709.59	99.9731	1709.59	99.9408
1709.59	99.8051	1709.59	99.9853	1709.59	100.01	1709.59	99.9988	1709.59	99.9981	1709.59	99.965	1709.59	99.9679	1709.59	99.9525	1709.59	99.967	1710.07	100.023	1710.07	99.9918	1710.07	99.9458	1710.07	99.9677	1710.07	99.9929	1710.07	99.9573	1710.07	99.9641	1710.07	99.9658	1710.07	99.9303
1710.07	99.7998	1710.07	99.9852	1710.07	100.005	1710.07	99.998	1710.07	99.9951	1710.07	99.9647	1710.07	99.9673	1710.07	99.9587	1710.07	99.9753	1710.55	100.022	1710.55	99.9879	1710.55	99.9414	1710.55	99.9638	1710.55	99.9867	1710.55	99.9497	1710.55	99.9491	1710.55	99.9563	1710.55	99.9196
1710.55	99.797	1710.55	99.9871	1710.55	99.999	1710.55	99.9945	1710.55	99.9914	1710.55	99.9657	1710.55	99.9677	1710.55	99.9657	1710.55	99.984	1711.03	100.021	1711.03	99.9827	1711.03	99.9358	1711.03	99.9578	1711.03	99.9766	1711.03	99.9402	1711.03	99.9325	1711.03	99.9435	1711.03	99.9078
1711.03	99.7968	1711.03	99.9905	1711.03	99.9924	1711.03	99.9882	1711.03	99.987	1711.03	99.9672	1711.03	99.9685	1711.03	99.9727	1711.03	99.9917	1711.51	100.018	1711.51	99.9757	1711.51	99.9284	1711.51	99.9492	1711.51	99.962	1711.51	99.9277	1711.51	99.9139	1711.51	99.927	1711.51	99.8937
1711.51	99.799	1711.51	99.9944	1711.51	99.9851	1711.51	99.9797	1711.51	99.9817	1711.51	99.968	1711.51	99.9685	1711.51	99.9786	1711.51	99.9973	1712	100.015	1712	99.9672	1712	99.9195	1712	99.9383	1712	99.9433	1712	99.9117	1712	99.8934	1712	99.9073	1712	99.8773
1712	99.803	1712	99.9976	1712	99.9768	1712	99.9693	1712	99.9751	1712	99.9665	1712	99.966	1712	99.9816	1712	99.9996	1712.48	100.013	1712.48	99.9585	1712.48	99.9109	1712.48	99.9268	1712.48	99.9228	1712.48	99.8933	1712.48	99.8728	1712.48	99.887	1712.48	99.8608
1712.48	99.8075	1712.48	99.9987	1712.48	99.9664	1712.48	99.9562	1712.48	99.9665	1712.48	99.9607	1712.48	99.9591	1712.48	99.9795	1712.48	99.9975	1712.96	100.013	1712.96	99.9519	1712.96	99.9059	1712.96	99.9174	1712.96	99.9044	1712.96	99.8749	1712.96	99.8551	1712.96	99.8704	1712.96	99.8492
1712.96	99.8113	1712.96	99.9965	1712.96	99.952	1712.96	99.9391	1712.96	99.9546	1712.96	99.9484	1712.96	99.9458	1712.96	99.9703	1712.96	99.9899	1713.44	100.016	1713.44	99.9497	1713.44	99.9081	1713.44	99.9138	1713.44	99.8929	1713.44	99.8606	1713.44	99.8446	1713.44	99.8624	1713.44	99.8483
1713.44	99.8129	1713.44	99.99	1713.44	99.9322	1713.44	99.9167	1713.44	99.9382	1713.44	99.9287	1713.44	99.9253	1713.44	99.9528	1713.44	99.9758	1713.92	100.022	1713.92	99.9535	1713.92	99.9198	1713.92	99.9185	1713.92	99.8924	1713.92	99.8543	1713.92	99.8448	1713.92	99.8666	1713.92	99.8621
1713.92	99.811	1713.92	99.9795	1713.92	99.9066	1713.92	99.8894	1713.92	99.9172	1713.92	99.9027	1713.92	99.8989	1713.92	99.928	1713.92	99.9554	1714.41	100.03	1714.41	99.9628	1714.41	99.9406	1714.41	99.932	1714.41	99.9042	1714.41	99.8578	1714.41	99.857	1714.41	99.883	1714.41	99.8911
1714.41	99.8054	1714.41	99.9661	1714.41	99.877	1714.41	99.8589	1714.41	99.8921	1714.41	99.873	1714.41	99.8693	1714.41	99.8985	1714.41	99.9296	1714.89	100.039	1714.89	99.9752	1714.89	99.9666	1714.89	99.9516	1714.89	99.926	1714.89	99.8697	1714.89	99.8783	1714.89	99.9071	1714.89	99.9297
1714.89	99.7967	1714.89	99.9523	1714.89	99.8469	1714.89	99.8292	1714.89	99.865	1714.89	99.8446	1714.89	99.8412	1714.89	99.8692	1714.89	99.9007	1715.37	100.047	1715.37	99.9865	1715.37	99.9912	1715.37	99.9724	1715.37	99.9522	1715.37	99.8861	1715.37	99.9032	1715.37	99.9314	1715.37	99.9684
1715.37	99.7867	1715.37	99.9405	1715.37	99.821	1715.37	99.8047	1715.37	99.8382	1715.37	99.8225	1715.37	99.8191	1715.37	99.8452	1715.37	99.8717	1715.85	100.052	1715.85	99.993	1715.85	100.009	1715.85	99.9896	1715.85	99.9773	1715.85	99.9029	1715.85	99.9259	1715.85	99.9488	1715.85	99.9983
1715.85	99.7778	1715.85	99.9325	1715.85	99.8036	1715.85	99.7887	1715.85	99.8144	1715.85	99.8105	1715.85	99.8058	1715.85	99.8305	1715.85	99.8455	1716.34	100.053	1716.34	99.9928	1716.34	100.015	1716.34	99.9999	1716.34	99.9967	1716.34	99.9178	1716.34	99.9429	1716.34	99.9558	1716.34	100.013
1716.34	99.7727	1716.34	99.9294	1716.34	99.7987	1716.34	99.7839	1716.34	99.7969	1716.34	99.8111	1716.34	99.8036	1716.34	99.8276	1716.34	99.8251	1716.82	100.049	1716.82	99.9861	1716.82	100.01	1716.82	100.002	1716.82	100.009	1716.82	99.9317	1716.82	99.9542	1716.82	99.9542	1716.82	100.013
1716.82	99.7742	1716.82	99.9322	1716.82	99.8108	1716.82	99.7927	1716.82	99.7909	1716.82	99.8263	1716.82	99.8145	1716.82	99.8381	1716.82	99.8145	1717.3	100.039	1717.3	99.9757	1717.3	99.9955	1717.3	99.9973	1717.3	100.013	1717.3	99.9468	1717.3	99.9624	1717.3	99.949	1717.3	99.9993
1717.3	99.7835	1717.3	99.9419	1717.3	99.8429	1717.3	99.8178	1717.3	99.8024	1717.3	99.857	1717.3	99.8404	1717.3	99.8624	1717.3	99.8171	1717.78	100.024	1717.78	99.9647	1717.78	99.9765	1717.78	99.9857	1717.78	100.011	1717.78	99.9632	1717.78	99.9693	1717.78	99.945	1717.78	99.9785
1717.78	99.7995	1717.78	99.9593	1717.78	99.8943	1717.78	99.8595	1717.78	99.8352	1717.78	99.9017	1717.78	99.881	1717.78	99.8983	1717.78	99.8345	1718.26	100.008	1718.26	99.9564	1718.26	99.9582	1718.26	99.9705	1718.26	100.004	1718.26	99.9787	1718.26	99.9751	1718.26	99.9445	1718.26	99.9566
1718.26	99.8181	1718.26	99.9817	1718.26	99.955	1718.26	99.9111	1718.26	99.8839	1718.26	99.9521	1718.26	99.9292	1718.26	99.9384	1718.26	99.8622	1718.75	99.9939	1718.75	99.9534	1718.75	99.9462	1718.75	99.9573	1718.75	99.9973	1718.75	99.9912	1718.75	99.98	1718.75	99.9483	1718.75	99.9414
1718.75	99.8344	1718.75	100.003	1718.75	100.009	1718.75	99.9592	1718.75	99.9349	1718.75	99.9957	1718.75	99.9728	1718.75	99.9725	1718.75	99.8913	1719.23	99.9862	1719.23	99.9567	1719.23	99.9439	1719.23	99.9511	1719.23	99.9938	1719.23	100	1719.23	99.9843	1719.23	99.956	1719.23	99.9377
1719.23	99.845	1719.23	100.017	1719.23	100.043	1719.23	99.9924	1719.23	99.9744	1719.23	100.023	1719.23	100.001	1719.23	99.9926	1719.23	99.9132	1719.71	99.9854	1719.71	99.9653	1719.71	99.9506	1719.71	99.9534	1719.71	99.9958	1719.71	100.007	1719.71	99.9884	1719.71	99.9662	1719.71	99.9454
1719.71	99.8498	1719.71	100.022	1719.71	100.056	1719.71	100.007	1719.71	99.9964	1719.71	100.031	1719.71	100.012	1719.71	99.9973	1719.71	99.9251	1720.19	99.9902	1720.19	99.9775	1720.19	99.9629	1720.19	99.962	1720.19	100.002	1720.19	100.011	1720.19	99.9922	1720.19	99.9772	1720.19	99.96
1720.19	99.8506	1720.19	100.021	1720.19	100.052	1720.19	100.008	1720.19	100.003	1720.19	100.026	1720.19	100.008	1720.19	99.9906	1720.19	99.9292	1720.67	99.9985	1720.67	99.9911	1720.67	99.9773	1720.67	99.9736	1720.67	100.011	1720.67	100.014	1720.67	99.9959	1720.67	99.9878	1720.67	99.9769
1720.67	99.8499	1720.67	100.015	1720.67	100.039	1720.67	100.001	1720.67	99.9992	1720.67	100.015	1720.67	99.9964	1720.67	99.9777	1720.67	99.9296	1721.16	100.008	1721.16	100.004	1721.16	99.9903	1721.16	99.9847	1721.16	100.021	1721.16	100.016	1721.16	99.9987	1721.16	99.9967	1721.16	99.9916
1721.16	99.8495	1721.16	100.008	1721.16	100.026	1721.16	99.9918	1721.16	99.9913	1721.16	100.004	1721.16	99.9831	1721.16	99.9636	1721.16	99.9303	1721.64	100.019	1721.64	100.016	1721.64	100	1721.64	99.993	1721.64	100.03	1721.64	100.017	1721.64	100.001	1721.64	100.003	1721.64	100.002
1721.64	99.8504	1721.64	100.003	1721.64	100.018	1721.64	99.9859	1721.64	99.9835	1721.64	99.9972	1721.64	99.9722	1721.64	99.9514	1721.64	99.9335	1722.12	100.027	1722.12	100.024	1722.12	100.006	1722.12	99.997	1722.12	100.036	1722.12	100.017	1722.12	100.002	1722.12	100.007	1722.12	100.006
1722.12	99.8527	1722.12	99.9989	1722.12	100.015	1722.12	99.9845	1722.12	99.9787	1722.12	99.996	1722.12	99.9656	1722.12	99.9427	1722.12	99.9398	1722.6	100.034	1722.6	100.029	1722.6	100.007	1722.6	99.9967	1722.6	100.039	1722.6	100.016	1722.6	100.003	1722.6	100.01	1722.6	100.006
1722.6	99.856	1722.6	99.9969	1722.6	100.019	1722.6	99.9874	1722.6	99.9778	1722.6	99.9997	1722.6	99.9633	1722.6	99.9375	1722.6	99.9478	1723.09	100.037	1723.09	100.031	1723.09	100.005	1723.09	99.9928	1723.09	100.04	1723.09	100.016	1723.09	100.004	1723.09	100.011	1723.09	100.002
1723.09	99.8591	1723.09	99.9958	1723.09	100.026	1723.09	99.9929	1723.09	99.9803	1723.09	100.006	1723.09	99.9639	1723.09	99.9351	1723.09	99.9551	1723.57	100.037	1723.57	100.03	1723.57	100.001	1723.57	99.9868	1723.57	100.038	1723.57	100.017	1723.57	100.005	1723.57	100.01	1723.57	99.9973
1723.57	99.8611	1723.57	99.995	1723.57	100.034	1723.57	99.9994	1723.57	99.9856	1723.57	100.012	1723.57	99.9656	1723.57	99.9348	1723.57	99.9596	1724.05	100.033	1724.05	100.027	1724.05	99.9957	1724.05	99.9806	1724.05	100.036	1724.05	100.018	1724.05	100.007	1724.05	100.01	1724.05	99.9931
1724.05	99.8615	1724.05	99.994	1724.05	100.04	1724.05	100.005	1724.05	99.9924	1724.05	100.016	1724.05	99.9663	1724.05	99.9357	1724.05	99.96	1724.53	100.027	1724.53	100.023	1724.53	99.9912	1724.53	99.9756	1724.53	100.033	1724.53	100.019	1724.53	100.01	1724.53	100.008	1724.53	99.9905
1724.53	99.8607	1724.53	99.9928	1724.53	100.044	1724.53	100.009	1724.53	99.9995	1724.53	100.017	1724.53	99.965	1724.53	99.9371	1724.53	99.9569	1725.01	100.02	1725.01	100.019	1725.01	99.9883	1725.01	99.9724	1725.01	100.03	1725.01	100.02	1725.01	100.012	1725.01	100.006	1725.01	99.9898
1725.01	99.8594	1725.01	99.9919	1725.01	100.044	1725.01	100.01	1725.01	100.006	1725.01	100.015	1725.01	99.9616	1725.01	99.9388	1725.01	99.9522	1725.5	100.014	1725.5	100.016	1725.5	99.9868	1725.5	99.9709	1725.5	100.026	1725.5	100.019	1725.5	100.013	1725.5	100.003	1725.5	99.9901
1725.5	99.8587	1725.5	99.9919	1725.5	100.042	1725.5	100.01	1725.5	100.012	1725.5	100.011	1725.5	99.957	1725.5	99.941	1725.5	99.948	1725.98	100.009	1725.98	100.013	1725.98	99.9861	1725.98	99.9703	1725.98	100.021	1725.98	100.016	1725.98	100.011	1725.98	99.9979	1725.98	99.9903
1725.98	99.8596	1725.98	99.9932	1725.98	100.038	1725.98	100.009	1725.98	100.016	1725.98	100.008	1725.98	99.9522	1725.98	99.9437	1725.98	99.946	1726.46	100.006	1726.46	100.01	1726.46	99.9852	1726.46	99.9695	1726.46	100.014	1726.46	100.01	1726.46	100.006	1726.46	99.991	1726.46	99.9892
1726.46	99.8627	1726.46	99.9959	1726.46	100.033	1726.46	100.007	1726.46	100.019	1726.46	100.006	1726.46	99.9485	1726.46	99.9468	1726.46	99.947	1726.94	100.005	1726.94	100.007	1726.94	99.9829	1726.94	99.9673	1726.94	100.005	1726.94	100.001	1726.94	99.9973	1726.94	99.9819	1726.94	99.9859
1726.94	99.8679	1726.94	99.9996	1726.94	100.026	1726.94	100.007	1726.94	100.019	1726.94	100.005	1726.94	99.9461	1726.94	99.9501	1726.94	99.9503	1727.42	100.005	1727.42	100.004	1727.42	99.9788	1727.42	99.9633	1727.42	99.9947	1727.42	99.9906	1727.42	99.9851	1727.42	99.9714	1727.42	99.9808
1727.42	99.8749	1727.42	100.004	1727.42	100.018	1727.42	100.005	1727.42	100.017	1727.42	100.006	1727.42	99.9446	1727.42	99.953	1727.42	99.9546	1727.91	100.006	1727.91	100.002	1727.91	99.9737	1727.91	99.958	1727.91	99.9837	1727.91	99.9787	1727.91	99.971	1727.91	99.9609	1727.91	99.9751
1727.91	99.8832	1727.91	100.007	1727.91	100.008	1727.91	100.004	1727.91	100.011	1727.91	100.006	1727.91	99.9433	1727.91	99.9546	1727.91	99.9582	1728.39	100.008	1728.39	100.001	1728.39	99.9691	1728.39	99.9531	1728.39	99.975	1728.39	99.9682	1728.39	99.9581	1728.39	99.9532	1728.39	99.9716
1728.39	99.8916	1728.39	100.007	1728.39	99.9969	1728.39	99.9996	1728.39	100.002	1728.39	100.005	1728.39	99.9407	1728.39	99.9541	1728.39	99.9596	1728.87	100.011	1728.87	100.003	1728.87	99.9674	1728.87	99.951	1728.87	99.9716	1728.87	99.9617	1728.87	99.9497	1728.87	99.951	1728.87	99.9734
1728.87	99.8995	1728.87	100.006	1728.87	99.9839	1728.87	99.9929	1728.87	99.9909	1728.87	100.001	1728.87	99.936	1728.87	99.9513	1728.87	99.9581	1729.35	100.014	1729.35	100.007	1729.35	99.9705	1729.35	99.954	1729.35	99.976	1729.35	99.9616	1729.35	99.9493	1729.35	99.9569	1729.35	99.983
1729.35	99.9059	1729.35	100.001	1729.35	99.97	1729.35	99.9832	1729.35	99.9791	1729.35	99.9932	1729.35	99.9282	1729.35	99.9463	1729.35	99.9539	1729.84	100.018	1729.84	100.015	1729.84	99.9793	1729.84	99.9635	1729.84	99.9893	1729.84	99.9692	1729.84	99.9584	1729.84	99.9715	1729.84	100.001
1729.84	99.91	1729.84	99.9923	1729.84	99.9562	1729.84	99.9708	1729.84	99.968	1729.84	99.9821	1729.84	99.9177	1729.84	99.9397	1729.84	99.9479	1730.32	100.023	1730.32	100.025	1730.32	99.993	1730.32	99.9793	1730.32	100.01	1730.32	99.9839	1730.32	99.9763	1730.32	99.9931	1730.32	100.026
1730.32	99.9116	1730.32	99.9817	1730.32	99.9429	1730.32	99.9565	1730.32	99.9585	1730.32	99.969	1730.32	99.9048	1730.32	99.9326	1730.32	99.9413	1730.8	100.029	1730.8	100.036	1730.8	100.01	1730.8	99.9996	1730.8	100.036	1730.8	100.004	1730.8	100	1730.8	100.019	1730.8	100.055
1730.8	99.9105	1730.8	99.9698	1730.8	99.9303	1730.8	99.9417	1730.8	99.951	1730.8	99.9553	1730.8	99.8908	1730.8	99.9258	1730.8	99.9352	1731.28	100.034	1731.28	100.047	1731.28	100.025	1731.28	100.021	1731.28	100.062	1731.28	100.025	1731.28	100.027	1731.28	100.044	1731.28	100.082
1731.28	99.9072	1731.28	99.958	1731.28	99.9186	1731.28	99.9279	1731.28	99.9453	1731.28	99.943	1731.28	99.8772	1731.28	99.9206	1731.28	99.9303	1731.76	100.039	1731.76	100.056	1731.76	100.037	1731.76	100.04	1731.76	100.084	1731.76	100.044	1731.76	100.05	1731.76	100.066	1731.76	100.104
1731.76	99.9021	1731.76	99.9479	1731.76	99.9085	1731.76	99.9168	1731.76	99.9413	1731.76	99.9336	1731.76	99.866	1731.76	99.9175	1731.76	99.9273	1732.24	100.043	1732.24	100.063	1732.24	100.043	1732.24	100.051	1732.24	100.097	1732.24	100.057	1732.24	100.067	1732.24	100.079	1732.24	100.115
1732.24	99.8959	1732.24	99.9416	1732.24	99.9015	1732.24	99.9102	1732.24	99.9395	1732.24	99.9282	1732.24	99.8592	1732.24	99.9173	1732.24	99.9266	1732.73	100.046	1732.73	100.067	1732.73	100.04	1732.73	100.053	1732.73	100.102	1732.73	100.062	1732.73	100.076	1732.73	100.082	1732.73	100.115
1732.73	99.8895	1732.73	99.941	1732.73	99.8997	1732.73	99.9096	1732.73	99.9401	1732.73	99.9276	1732.73	99.8592	1732.73	99.9201	1732.73	99.9287	1733.21	100.047	1733.21	100.068	1733.21	100.033	1733.21	100.047	1733.21	100.099	1733.21	100.063	1733.21	100.079	1733.21	100.079	1733.21	100.106
1733.21	99.8842	1733.21	99.9479	1733.21	99.9076	1733.21	99.9174	1733.21	99.9445	1733.21	99.9328	1733.21	99.8692	1733.21	99.9263	1733.21	99.9345	1733.69	100.046	1733.69	100.067	1733.69	100.024	1733.69	100.038	1733.69	100.093	1733.69	100.064	1733.69	100.084	1733.69	100.077	1733.69	100.095
1733.69	99.8816	1733.69	99.9635	1733.69	99.9302	1733.69	99.9364	1733.69	99.9548	1733.69	99.9453	1733.69	99.8917	1733.69	99.9368	1733.69	99.9444	1734.17	100.043	1734.17	100.064	1734.17	100.016	1734.17	100.028	1734.17	100.088	1734.17	100.068	1734.17	100.091	1734.17	100.077	1734.17	100.082
1734.17	99.883	1734.17	99.9869	1734.17	99.9702	1734.17	99.9685	1734.17	99.9737	1734.17	99.967	1734.17	99.9269	1734.17	99.9524	1734.17	99.9586	1734.66	100.037	1734.66	100.057	1734.66	100.008	1734.66	100.018	1734.66	100.082	1734.66	100.071	1734.66	100.095	1734.66	100.076	1734.66	100.067
1734.66	99.8869	1734.66	100.012	1734.66	100.018	1734.66	100.006	1734.66	99.9964	1734.66	99.9921	1734.66	99.9648	1734.66	99.9681	1734.66	99.9728	1735.14	100.032	1735.14	100.046	1735.14	100.002	1735.14	100.01	1735.14	100.074	1735.14	100.068	1735.14	100.093	1735.14	100.07	1735.14	100.052
1735.14	99.8898	1735.14	100.028	1735.14	100.054	1735.14	100.032	1735.14	100.012	1735.14	100.008	1735.14	99.99	1735.14	99.9747	1735.14	99.9795	1735.62	100.03	1735.62	100.034	1735.62	100.001	1735.62	100.008	1735.62	100.067	1735.62	100.059	1735.62	100.082	1735.62	100.06	1735.62	100.041
1735.62	99.8888	1735.62	100.031	1735.62	100.064	1735.62	100.037	1735.62	100.012	1735.62	100.008	1735.62	99.9935	1735.62	99.9665	1735.62	99.9744	1736.1	100.031	1736.1	100.025	1736.1	100.002	1736.1	100.01	1736.1	100.059	1736.1	100.046	1736.1	100.066	1736.1	100.047	1736.1	100.033
1736.1	99.884	1736.1	100.023	1736.1	100.051	1736.1	100.023	1736.1	99.9993	1736.1	99.9929	1736.1	99.9791	1736.1	99.9462	1736.1	99.9598	1736.58	100.032	1736.58	100.016	1736.58	100.003	1736.58	100.014	1736.58	100.052	1736.58	100.031	1736.58	100.046	1736.58	100.034	1736.58	100.027
1736.58	99.8772	1736.58	100.01	1736.58	100.026	1736.58	100	1736.58	99.9805	1736.58	99.9722	1736.58	99.9572	1736.58	99.9217	1736.58	99.9418	1737.07	100.031	1737.07	100.009	1737.07	100.003	1737.07	100.018	1737.07	100.044	1737.07	100.017	1737.07	100.027	1737.07	100.021	1737.07	100.021
1737.07	99.8705	1737.07	99.9975	1737.07	100.001	1737.07	99.9769	1737.07	99.963	1737.07	99.9536	1737.07	99.9374	1737.07	99.9001	1737.07	99.9262	1737.55	100.027	1737.55	100.003	1737.55	99.9992	1737.55	100.019	1737.55	100.037	1737.55	100.006	1737.55	100.01	1737.55	100.01	1737.55	100.013
1737.55	99.8657	1737.55	99.9905	1737.55	99.9818	1737.55	99.9606	1737.55	99.9518	1737.55	99.9425	1737.55	99.9266	1737.55	99.8865	1737.55	99.9174	1738.03	100.02	1738.03	99.9985	1738.03	99.9918	1738.03	100.017	1738.03	100.029	1738.03	99.9978	1738.03	99.9954	1738.03	100.001	1738.03	100.003
1738.03	99.8639	1738.03	99.9908	1738.03	99.9746	1738.03	99.9544	1738.03	99.949	1738.03	99.9408	1738.03	99.9275	1738.03	99.8834	1738.03	99.9176	1738.51	100.012	1738.51	99.9955	1738.51	99.9818	1738.51	100.014	1738.51	100.022	1738.51	99.9929	1738.51	99.984	1738.51	99.9947	1738.51	99.991
1738.51	99.8656	1738.51	99.9983	1738.51	99.9801	1738.51	99.9586	1738.51	99.9539	1738.51	99.9479	1738.51	99.9396	1738.51	99.8912	1738.51	99.9269	1738.99	100.003	1738.99	99.9952	1738.99	99.9719	1738.99	100.01	1738.99	100.017	1738.99	99.9916	1738.99	99.9772	1738.99	99.9928	1738.99	99.9813
1738.99	99.8703	1738.99	100.01	1738.99	99.9958	1738.99	99.9703	1738.99	99.9633	1738.99	99.9605	1738.99	99.959	1738.99	99.9076	1738.99	99.9427	1739.48	99.9978	1739.48	99.9982	1739.48	99.965	1739.48	100.009	1739.48	100.014	1739.48	99.9936	1739.48	99.9754	1739.48	99.9952	1739.48	99.9766
1739.48	99.8768	1739.48	100.024	1739.48	100.016	1739.48	99.985	1739.48	99.9731	1739.48	99.9743	1739.48	99.9796	1739.48	99.9282	1739.48	99.9603	1739.96	99.9963	1739.96	100.004	1739.96	99.9629	1739.96	100.009	1739.96	100.014	1739.96	99.9967	1739.96	99.9771	1739.96	100	1739.96	99.9775
1739.96	99.883	1739.96	100.034	1739.96	100.035	1739.96	99.9977	1739.96	99.9796	1739.96	99.9854	1739.96	99.9956	1739.96	99.9479	1739.96	99.9745	1740.44	99.999	1740.44	100.011	1740.44	99.9655	1740.44	100.01	1740.44	100.014	1740.44	99.9978	1740.44	99.9795	1740.44	100.004	1740.44	99.9828
1740.44	99.8872	1740.44	100.038	1740.44	100.046	1740.44	100.005	1740.44	99.981	1740.44	99.9917	1740.44	100.003	1740.44	99.9623	1740.44	99.9817	1740.92	100.005	1740.92	100.017	1740.92	99.9712	1740.92	100.01	1740.92	100.012	1740.92	99.9947	1740.92	99.9799	1740.92	100.005	1740.92	99.9899
1740.92	99.8881	1740.92	100.037	1740.92	100.046	1740.92	100.004	1740.92	99.9776	1740.92	99.9925	1740.92	100.002	1740.92	99.9692	1740.92	99.9809	1741.41	100.013	1741.41	100.022	1741.41	99.9779	1741.41	100.008	1741.41	100.007	1741.41	99.9868	1741.41	99.9772	1741.41	100.001	1741.41	99.9964
1741.41	99.8855	1741.41	100.03	1741.41	100.035	1741.41	99.9972	1741.41	99.9715	1741.41	99.9892	1741.41	99.9936	1741.41	99.9692	1741.41	99.9738	1741.89	100.02	1741.89	100.026	1741.89	99.9836	1741.89	100.004	1741.89	100.001	1741.89	99.9752	1741.89	99.9714	1741.89	99.9926	1741.89	100.001
1741.89	99.88	1741.89	100.021	1741.89	100.018	1741.89	99.9866	1741.89	99.9655	1741.89	99.9837	1741.89	99.982	1741.89	99.9648	1741.89	99.9635	1742.37	100.027	1742.37	100.028	1742.37	99.9868	1742.37	99.9962	1742.37	99.9932	1742.37	99.9623	1742.37	99.9638	1742.37	99.9824	1742.37	100.002
1742.37	99.8727	1742.37	100.011	1742.37	99.9966	1742.37	99.9749	1742.37	99.9613	1742.37	99.9771	1742.37	99.9697	1742.37	99.9584	1742.37	99.9525	1742.85	100.032	1742.85	100.029	1742.85	99.9871	1742.85	99.9875	1742.85	99.9864	1742.85	99.9508	1742.85	99.9562	1742.85	99.9723	1742.85	100.001
1742.85	99.8644	1742.85	100.002	1742.85	99.975	1742.85	99.9637	1742.85	99.9597	1742.85	99.9699	1742.85	99.9582	1742.85	99.9519	1742.85	99.9428	1743.33	100.035	1743.33	100.029	1743.33	99.9845	1743.33	99.9789	1743.33	99.9816	1743.33	99.9427	1743.33	99.9496	1743.33	99.9643	1743.33	99.9992
1743.33	99.856	1743.33	99.9931	1743.33	99.955	1743.33	99.9536	1743.33	99.96	1743.33	99.9615	1743.33	99.9476	1743.33	99.946	1743.33	99.9346	1743.82	100.036	1743.82	100.029	1743.82	99.9791	1743.82	99.9719	1743.82	99.9792	1743.82	99.9386	1743.82	99.9441	1743.82	99.9589	1743.82	99.9959
1743.82	99.8483	1743.82	99.9847	1743.82	99.9383	1743.82	99.9444	1743.82	99.9613	1743.82	99.9516	1743.82	99.9377	1743.82	99.9407	1743.82	99.9278	1744.3	100.036	1744.3	100.027	1744.3	99.9715	1744.3	99.9669	1744.3	99.9786	1744.3	99.9374	1744.3	99.9389	1744.3	99.9556	1744.3	99.9912
1744.3	99.8423	1744.3	99.9771	1744.3	99.9254	1744.3	99.9354	1744.3	99.9622	1744.3	99.9407	1744.3	99.9284	1744.3	99.9358	1744.3	99.922	1744.78	100.034	1744.78	100.024	1744.78	99.9617	1744.78	99.9636	1744.78	99.9782	1744.78	99.937	1744.78	99.9324	1744.78	99.9523	1744.78	99.9844
1744.78	99.8385	1744.78	99.9707	1744.78	99.9166	1744.78	99.9263	1744.78	99.9625	1744.78	99.9303	1744.78	99.9204	1744.78	99.9312	1744.78	99.9172	1745.26	100.031	1745.26	100.018	1745.26	99.9502	1745.26	99.9613	1745.26	99.9768	1745.26	99.935	1745.26	99.9235	1745.26	99.9471	1745.26	99.9749
1745.26	99.8374	1745.26	99.9663	1745.26	99.9115	1745.26	99.9169	1745.26	99.962	1745.26	99.9221	1745.26	99.9146	1745.26	99.9272	1745.26	99.9138	1745.74	100.028	1745.74	100.011	1745.74	99.9377	1745.74	99.9593	1745.74	99.9734	1745.74	99.9297	1745.74	99.9115	1745.74	99.9387	1745.74	99.9626
1745.74	99.8392	1745.74	99.9647	1745.74	99.9094	1745.74	99.9073	1745.74	99.9609	1745.74	99.9177	1745.74	99.9122	1745.74	99.9245	1745.74	99.9129	1746.23	100.025	1746.23	100.003	1746.23	99.9249	1746.23	99.9574	1746.23	99.9682	1746.23	99.921	1746.23	99.8974	1746.23	99.9272	1746.23	99.9485
1746.23	99.8435	1746.23	99.9662	1746.23	99.9094	1746.23	99.8979	1746.23	99.9596	1746.23	99.9177	1746.23	99.9137	1746.23	99.9239	1746.23	99.9152	1746.71	100.023	1746.71	99.9947	1746.71	99.9136	1746.71	99.9564	1746.71	99.9627	1746.71	99.9104	1746.71	99.8833	1746.71	99.9146	1746.71	99.9348
1746.71	99.8497	1746.71	99.9703	1746.71	99.9104	1746.71	99.889	1746.71	99.9579	1746.71	99.9219	1746.71	99.919	1746.71	99.9261	1746.71	99.9211	1747.19	100.024	1747.19	99.9878	1747.19	99.9057	1747.19	99.9569	1747.19	99.9586	1747.19	99.9009	1747.19	99.8719	1747.19	99.9034	1747.19	99.9241
1747.19	99.8567	1747.19	99.9761	1747.19	99.9114	1747.19	99.8812	1747.19	99.9557	1747.19	99.9293	1747.19	99.9274	1747.19	99.9315	1747.19	99.9304	1747.67	100.026	1747.67	99.9834	1747.67	99.9025	1747.67	99.9597	1747.67	99.9574	1747.67	99.8952	1747.67	99.866	1747.67	99.8965	1747.67	99.9183
1747.67	99.8631	1747.67	99.9823	1747.67	99.912	1747.67	99.8756	1747.67	99.9535	1747.67	99.9387	1747.67	99.9377	1747.67	99.9399	1747.67	99.9419	1748.15	100.028	1748.15	99.9812	1748.15	99.9035	1748.15	99.9633	1748.15	99.9588	1748.15	99.895	1748.15	99.8664	1748.15	99.8945	1748.15	99.9172
1748.15	99.8678	1748.15	99.9879	1748.15	99.9131	1748.15	99.874	1748.15	99.9527	1748.15	99.9497	1748.15	99.9499	1748.15	99.9508	1748.15	99.9546	1748.64	100.031	1748.64	99.9806	1748.64	99.9075	1748.64	99.966	1748.64	99.9616	1748.64	99.9003	1748.64	99.8723	1748.64	99.8966	1748.64	99.9187
1748.64	99.8702	1748.64	99.9925	1748.64	99.9163	1748.64	99.8779	1748.64	99.9548	1748.64	99.9624	1748.64	99.9638	1748.64	99.9631	1748.64	99.9671	1749.12	100.031	1749.12	99.9801	1749.12	99.9119	1749.12	99.9655	1749.12	99.9641	1749.12	99.9096	1749.12	99.8819	1749.12	99.901	1749.12	99.9202
1749.12	99.87	1749.12	99.9961	1749.12	99.9234	1749.12	99.8882	1749.12	99.9613	1749.12	99.9772	1749.12	99.9797	1749.12	99.9748	1749.12	99.9786	1749.6	100.028	1749.6	99.9789	1749.6	99.9147	1749.6	99.9609	1749.6	99.9651	1749.6	99.9212	1749.6	99.8933	1749.6	99.9059	1749.6	99.9198
1749.6	99.8679	1749.6	99.9994	1749.6	99.9357	1749.6	99.9044	1749.6	99.9724	1749.6	99.9947	1749.6	99.9977	1749.6	99.9839	1749.6	99.9883	1750.08	100.023	1750.08	99.9767	1750.08	99.9153	1750.08	99.9532	1750.08	99.9652	1750.08	99.9339	1750.08	99.9057	1750.08	99.9111	1750.08	99.9179
1750.08	99.8644	1750.08	100.003	1750.08	99.9532	1750.08	99.925	1750.08	99.9871	1750.08	100.014	1750.08	100.017	1750.08	99.989	1750.08	99.9958	1750.57	100.015	1750.57	99.9747	1750.57	99.9147	1750.57	99.9453	1750.57	99.9662	1750.57	99.9472	1750.57	99.9197	1750.57	99.9177	1750.57	99.9168
1750.57	99.8605	1750.57	100.009	1750.57	99.975	1750.57	99.9476	1750.57	100.003	1750.57	100.035	1750.57	100.036	1750.57	99.9897	1750.57	100.001	1751.05	100.007	1751.05	99.9741	1751.05	99.9146	1751.05	99.94	1751.05	99.9702	1751.05	99.9612	1751.05	99.9357	1751.05	99.9275	1751.05	99.9191
1751.05	99.8567	1751.05	100.015	1751.05	99.9987	1751.05	99.9694	1751.05	100.019	1751.05	100.055	1751.05	100.053	1751.05	99.9872	1751.05	100.003	1751.53	99.9994	1751.53	99.9758	1751.53	99.917	1751.53	99.9397	1751.53	99.9784	1751.53	99.975	1751.53	99.9534	1751.53	99.941	1751.53	99.9266
1751.53	99.8531	1751.53	100.022	1751.53	100.021	1751.53	99.9876	1751.53	100.031	1751.53	100.072	1751.53	100.066	1751.53	99.9826	1751.53	100.002	1752.01	99.9947	1752.01	99.9795	1752.01	99.9227	1752.01	99.9445	1752.01	99.9895	1752.01	99.9872	1752.01	99.971	1752.01	99.9567	1752.01	99.9388
1752.01	99.8497	1752.01	100.027	1752.01	100.037	1752.01	100	1752.01	100.037	1752.01	100.082	1752.01	100.071	1752.01	99.9781	1752.01	99.9982	1752.49	99.9929	1752.49	99.9843	1752.49	99.9311	1752.49	99.9526	1752.49	100.001	1752.49	99.9959	1752.49	99.9858	1752.49	99.9718	1752.49	99.953
1752.49	99.8465	1752.49	100.029	1752.49	100.046	1752.49	100.007	1752.49	100.039	1752.49	100.085	1752.49	100.069	1752.49	99.9737	1752.49	99.9907	1752.98	99.9934	1752.98	99.9886	1752.98	99.9405	1752.98	99.9612	1752.98	100.011	1752.98	99.9997	1752.98	99.9958	1752.98	99.9832	1752.98	99.9659
1752.98	99.8436	1752.98	100.029	1752.98	100.048	1752.98	100.008	1752.98	100.038	1752.98	100.081	1752.98	100.061	1752.98	99.9702	1752.98	99.9811	1753.46	99.9951	1753.46	99.9915	1753.46	99.9491	1753.46	99.9679	1753.46	100.018	1753.46	99.9983	1753.46	100	1753.46	99.9892	1753.46	99.9747
1753.46	99.8415	1753.46	100.025	1753.46	100.044	1753.46	100.006	1753.46	100.035	1753.46	100.075	1753.46	100.049	1753.46	99.9677	1753.46	99.971	1753.94	99.9967	1753.94	99.9922	1753.94	99.9552	1753.94	99.9707	1753.94	100.019	1753.94	99.9919	1753.94	99.9986	1753.94	99.9888	1753.94	99.9778
1753.94	99.8408	1753.94	100.02	1753.94	100.038	1753.94	100.004	1753.94	100.032	1753.94	100.067	1753.94	100.037	1753.94	99.9663	1753.94	99.9621	1754.42	99.9974	1754.42	99.9904	1754.42	99.9574	1754.42	99.9684	1754.42	100.014	1754.42	99.9811	1754.42	99.992	1754.42	99.9823	1754.42	99.974
1754.42	99.8419	1754.42	100.014	1754.42	100.032	1754.42	100.004	1754.42	100.031	1754.42	100.06	1754.42	100.028	1754.42	99.9662	1754.42	99.9561	1754.9	99.9968	1754.9	99.9865	1754.9	99.9556	1754.9	99.9613	1754.9	100.004	1754.9	99.967	1754.9	99.9816	1754.9	99.9709	1754.9	99.9644
1754.9	99.8448	1754.9	100.01	1754.9	100.029	1754.9	100.007	1754.9	100.032	1754.9	100.055	1754.9	100.022	1754.9	99.9666	1754.9	99.9534	1755.39	99.9951	1755.39	99.9812	1755.39	99.9507	1755.39	99.9509	1755.39	99.9915	1755.39	99.9517	1755.39	99.9698	1755.39	99.9573	1755.39	99.9514
1755.39	99.8494	1755.39	100.006	1755.39	100.028	1755.39	100.013	1755.39	100.035	1755.39	100.052	1755.39	100.019	1755.39	99.9668	1755.39	99.9544	1755.87	99.9932	1755.87	99.9761	1755.87	99.9446	1755.87	99.9403	1755.87	99.9783	1755.87	99.9382	1755.87	99.9598	1755.87	99.9456	1755.87	99.9394
1755.87	99.8547	1755.87	100.005	1755.87	100.027	1755.87	100.019	1755.87	100.037	1755.87	100.049	1755.87	100.02	1755.87	99.9658	1755.87	99.9578	1756.35	99.9919	1756.35	99.9725	1756.35	99.9393	1756.35	99.9322	1756.35	99.968	1756.35	99.9292	1756.35	99.9546	1756.35	99.939	1756.35	99.9313
1756.35	99.8599	1756.35	100.006	1756.35	100.028	1756.35	100.026	1756.35	100.037	1756.35	100.045	1756.35	100.023	1756.35	99.9641	1756.35	99.9625	1756.83	99.9918	1756.83	99.9712	1756.83	99.936	1756.83	99.9287	1756.83	99.9625	1756.83	99.9261	1756.83	99.9552	1756.83	99.939	1756.83	99.9288
1756.83	99.8639	1756.83	100.01	1756.83	100.028	1756.83	100.031	1756.83	100.037	1756.83	100.041	1756.83	100.029	1756.83	99.9628	1756.83	99.9671	1757.32	99.9934	1757.32	99.9723	1757.32	99.9354	1757.32	99.9301	1757.32	99.9623	1757.32	99.9279	1757.32	99.9606	1757.32	99.9445	1757.32	99.9308
1757.32	99.8659	1757.32	100.016	1757.32	100.026	1757.32	100.033	1757.32	100.034	1757.32	100.036	1757.32	100.034	1757.32	99.9628	1757.32	99.9699	1757.8	99.9965	1757.8	99.9755	1757.8	99.9372	1757.8	99.9354	1757.8	99.966	1757.8	99.9325	1757.8	99.9679	1757.8	99.9528	1757.8	99.9352
1757.8	99.8657	1757.8	100.021	1757.8	100.022	1757.8	100.03	1757.8	100.03	1757.8	100.03	1757.8	100.038	1757.8	99.9646	1757.8	99.9699	1758.28	100.001	1758.28	99.9801	1758.28	99.941	1758.28	99.943	1758.28	99.9717	1758.28	99.9376	1758.28	99.9745	1758.28	99.9608	1758.28	99.9395
1758.28	99.8634	1758.28	100.025	1758.28	100.015	1758.28	100.023	1758.28	100.026	1758.28	100.023	1758.28	100.039	1758.28	99.9678	1758.28	99.967	1758.76	100.005	1758.76	99.9857	1758.76	99.9459	1758.76	99.951	1758.76	99.9779	1758.76	99.9414	1758.76	99.9787	1758.76	99.9666	1758.76	99.9421
1758.76	99.8599	1758.76	100.026	1758.76	100.007	1758.76	100.012	1758.76	100.021	1758.76	100.016	1758.76	100.037	1758.76	99.9725	1758.76	99.9621	1759.24	100.01	1759.24	99.9913	1759.24	99.9508	1759.24	99.9577	1759.24	99.983	1759.24	99.9431	1759.24	99.9795	1759.24	99.9693	1759.24	99.9422
1759.24	99.8559	1759.24	100.024	1759.24	99.9988	1759.24	100	1759.24	100.016	1759.24	100.009	1759.24	100.032	1759.24	99.9783	1759.24	99.9568	1759.73	100.013	1759.73	99.9963	1759.73	99.9546	1759.73	99.9615	1759.73	99.9861	1759.73	99.9424	1759.73	99.9771	1759.73	99.9688	1759.73	99.9395
1759.73	99.8522	1759.73	100.02	1759.73	99.9942	1759.73	99.9892	1759.73	100.013	1759.73	100.005	1759.73	100.028	1759.73	99.9852	1759.73	99.9529	1760.21	100.014	1760.21	99.9998	1760.21	99.9568	1760.21	99.9621	1760.21	99.9872	1760.21	99.9401	1760.21	99.9725	1760.21	99.9662	1760.21	99.9352
1760.21	99.8497	1760.21	100.015	1760.21	99.9947	1760.21	99.9822	1760.21	100.013	1760.21	100.005	1760.21	100.024	1760.21	99.9925	1760.21	99.9519	1760.69	100.013	1760.69	100.001	1760.69	99.9572	1760.69	99.9595	1760.69	99.9873	1760.69	99.9376	1760.69	99.9676	1760.69	99.9634	1760.69	99.9315
1760.69	99.849	1760.69	100.01	1760.69	100.002	1760.69	99.9816	1760.69	100.014	1760.69	100.009	1760.69	100.024	1760.69	99.9993	1760.69	99.9549	1761.17	100.011	1761.17	100.001	1761.17	99.9562	1761.17	99.9552	1761.17	99.9876	1761.17	99.9371	1761.17	99.9647	1761.17	99.9626	1761.17	99.9306
1761.17	99.8507	1761.17	100.006	1761.17	100.015	1761.17	99.9879	1761.17	100.017	1761.17	100.017	1761.17	100.026	1761.17	100.004	1761.17	99.9618	1761.65	100.007	1761.65	99.9987	1761.65	99.954	1761.65	99.9502	1761.65	99.9888	1761.65	99.9395	1761.65	99.965	1761.65	99.965	1761.65	99.9333
1761.65	99.8549	1761.65	100.004	1761.65	100.032	1761.65	100.001	1761.65	100.021	1761.65	100.028	1761.65	100.031	1761.65	100.007	1761.65	99.972	1762.14	100.003	1762.14	99.9951	1762.14	99.9512	1762.14	99.9458	1762.14	99.9908	1762.14	99.9449	1762.14	99.9681	1762.14	99.9701	1762.14	99.9382
1762.14	99.861	1762.14	100.005	1762.14	100.052	1762.14	100.017	1762.14	100.024	1762.14	100.041	1762.14	100.037	1762.14	100.007	1762.14	99.9836	1762.62	99.9987	1762.62	99.9914	1762.62	99.9489	1762.62	99.9433	1762.62	99.9928	1762.62	99.9517	1762.62	99.9722	1762.62	99.9761	1762.62	99.9438
1762.62	99.8675	1762.62	100.008	1762.62	100.068	1762.62	100.033	1762.62	100.026	1762.62	100.052	1762.62	100.042	1762.62	100.005	1762.62	99.9943	1763.1	99.9963	1763.1	99.9887	1763.1	99.9484	1763.1	99.9435	1763.1	99.9943	1763.1	99.9582	1763.1	99.9753	1763.1	99.9814	1763.1	99.9485
1763.1	99.8727	1763.1	100.011	1763.1	100.077	1763.1	100.041	1763.1	100.025	1763.1	100.059	1763.1	100.043	1763.1	100.002	1763.1	100.002	1763.58	99.996	1763.58	99.9879	1763.58	99.9502	1763.58	99.9466	1763.58	99.9949	1763.58	99.9631	1763.58	99.976	1763.58	99.9845	1763.58	99.9517
1763.58	99.875	1763.58	100.012	1763.58	100.08	1763.58	100.041	1763.58	100.022	1763.58	100.06	1763.58	100.039	1763.58	99.9985	1763.58	100.006	1764.07	99.9974	1764.07	99.9888	1764.07	99.9538	1764.07	99.9516	1764.07	99.9942	1764.07	99.9655	1764.07	99.9738	1764.07	99.9849	1764.07	99.9527
1764.07	99.8742	1764.07	100.011	1764.07	100.077	1764.07	100.034	1764.07	100.016	1764.07	100.058	1764.07	100.032	1764.07	99.9962	1764.07	100.007	1764.55	100	1764.55	99.9908	1764.55	99.9579	1764.55	99.9571	1764.55	99.9924	1764.55	99.9653	1764.55	99.9694	1764.55	99.9826	1764.55	99.9516
1764.55	99.8706	1764.55	100.01	1764.55	100.073	1764.55	100.023	1764.55	100.01	1764.55	100.055	1764.55	100.024	1764.55	99.9965	1764.55	100.007	1765.03	100.004	1765.03	99.9931	1765.03	99.9611	1765.03	99.9614	1765.03	99.9894	1765.03	99.9627	1765.03	99.9633	1765.03	99.9779	1765.03	99.9481
1765.03	99.865	1765.03	100.009	1765.03	100.069	1765.03	100.013	1765.03	100.006	1765.03	100.053	1765.03	100.018	1765.03	100	1765.03	100.008	1765.51	100.007	1765.51	99.995	1765.51	99.9619	1765.51	99.963	1765.51	99.9854	1765.51	99.9578	1765.51	99.9563	1765.51	99.9711	1765.51	99.942
1765.51	99.8585	1765.51	100.01	1765.51	100.069	1765.51	100.006	1765.51	100.005	1765.51	100.055	1765.51	100.016	1765.51	100.008	1765.51	100.01	1765.99	100.01	1765.99	99.9961	1765.99	99.9597	1765.99	99.9612	1765.99	99.9808	1765.99	99.9512	1765.99	99.9494	1765.99	99.9628	1765.99	99.9342
1765.99	99.8524	1765.99	100.014	1765.99	100.072	1765.99	100.005	1765.99	100.006	1765.99	100.059	1765.99	100.018	1765.99	100.018	1765.99	100.015	1766.48	100.013	1766.48	99.9967	1766.48	99.955	1766.48	99.9564	1766.48	99.9764	1766.48	99.9437	1766.48	99.9435	1766.48	99.9543	1766.48	99.9261
1766.48	99.8475	1766.48	100.02	1766.48	100.077	1766.48	100.009	1766.48	100.008	1766.48	100.067	1766.48	100.023	1766.48	100.028	1766.48	100.022	1766.96	100.014	1766.96	99.9975	1766.96	99.949	1766.96	99.95	1766.96	99.9736	1766.96	99.9368	1766.96	99.9396	1766.96	99.9468	1766.96	99.9198
1766.96	99.8448	1766.96	100.027	1766.96	100.082	1766.96	100.017	1766.96	100.01	1766.96	100.074	1766.96	100.03	1766.96	100.038	1766.96	100.028	1767.44	100.016	1767.44	99.9989	1767.44	99.9434	1767.44	99.944	1767.44	99.9729	1767.44	99.9313	1767.44	99.938	1767.44	99.9412	1767.44	99.9173
1767.44	99.8446	1767.44	100.035	1767.44	100.083	1767.44	100.025	1767.44	100.011	1767.44	100.08	1767.44	100.035	1767.44	100.044	1767.44	100.034	1767.92	100.016	1767.92	100.001	1767.92	99.9397	1767.92	99.9401	1767.92	99.9747	1767.92	99.9276	1767.92	99.9382	1767.92	99.9375	1767.92	99.9195
1767.92	99.8467	1767.92	100.043	1767.92	100.08	1767.92	100.03	1767.92	100.011	1767.92	100.082	1767.92	100.037	1767.92	100.046	1767.92	100.038	1768.4	100.017	1768.4	100.005	1768.4	99.9385	1768.4	99.9395	1768.4	99.9781	1768.4	99.925	1768.4	99.9391	1768.4	99.9349	1768.4	99.9258
1768.4	99.8504	1768.4	100.047	1768.4	100.072	1768.4	100.03	1768.4	100.009	1768.4	100.08	1768.4	100.035	1768.4	100.045	1768.4	100.039	1768.89	100.018	1768.89	100.009	1768.89	99.94	1768.89	99.9423	1768.89	99.9827	1768.89	99.9228	1768.89	99.9399	1768.89	99.9329	1768.89	99.9356
[truncated: 1,537 more rows]

## Sheet: Figure 3b
	Cycling profile		DEMS
	Test time/s	Voltage	Test time/s	H2 Intensity	O2 Intensity
	0	0.0707	2.1	2.15e-14	6.54675e-12
	10	0.0688	3.173	3.311e-14	6.52224e-12
[truncated: 4,368 more rows]

## Sheet: Figure 4b
1st				20 th				40 th				60 th				80 th
[truncated: 69 more rows]

[truncated: 11 more sheets: Figure 4c, Figure 4d, Figure 4e, Figure 4f, Figure 4g, Figure 5a, Figure 5b, Figure 5c, Figure 5d, Figure 5e, Figure 5f]
